# Supplementary material for: The Shiny Balancer - software and imbalance criteria for optimally balanced treatment allocation in small RCTs and cRCTs
Source: BMC Med Res Methodol. 2018 Oct 16;18:108. doi: 10.1186/s12874-018-0551-5 (PMC6192202; doi:10.1186/s12874-018-0551-5)
Supplement: Supplementary file 1 — app.R Main application source code. helpers.R Definitions of imbalance measures. simulations.R Simulation study code. testdataset1.xlsx Data set 1 as Excel file. testdataset2.xlsx Data set 2 as Excel file. results_bin_tds1.jpg Scatterplots and correlations for binary/logical variable in data set 1. results_bin_tds2.jpg Scatterplots and correlations for binary/logical variable in data set 2. results_cat_tds1.jpg Scatterplots and correlations for categorical variable in data set 1. results_cat_tds2.jpg Scatterplots and correlations for categorical variable in data set 2. results_int_tds1.jpg Scatterplots and correlations for integer variable in data set 1. results_int_tds2.jpg Scatterplots and correlations for integer variable in data set 2. results_con_tds1.jpg Scatterplots and correlations for continuous variable in data set 1. results_con_tds2.jpg Scatterplots and correlations for continuous variable in data set 2. (ZIP 7418 KB) [file 12874_2018_551_MOESM1_ESM.zip › appR2.R]

###------------------------------------------------------------------------###
### Shiny Balancer
### Application to perform balanced random allocation to two study arms
### Version 1.0 of 23 March 2018
### Thomas Grischott, IHAMZ, University and University Hospital of Zurich
###------------------------------------------------------------------------###
### "THE BEER-WARE LICENSE" (Revision 42):
### <phk@FreeBSD.ORG> wrote this file. As long as you retain this notice
### you can do whatever you want with this stuff.
### If we meet some day, and you think this stuff is worth it,
### you can buy me a beer in return.                                      
###------------------------------------------------------------------------###
### Instructions:
### Place this file and the helpers.R file in the same directory,
### install and load the libraries shiny, rhandsontable, xlsx, and flexmix,
### and start the Shiny Balancer by invoking runApp() from the console.
###------------------------------------------------------------------------###

library(shiny)
library(rhandsontable)
# Caution: java and r both need to be either 32bit or 64bit! set RStudio global option accordingly...
library(xlsx) 

### Import definitions of imbalance measures
source("helpers.R")

### User interface with three tabs
ui <- shinyUI(
	navbarPage(
		title=div("Shiny Balancer", style = "padding-left: 34px; width: 308px"),
		windowTitle="Shiny Balancer",

		tabPanel("1. Data entry -->",
			fluidPage(
				sidebarLayout(
		
					sidebarPanel(
						h4("Load table"),
						helpText("Load data from an excel file."),
						fileInput("loadData", "Choose file",
							accept = c("application/vnd.openxmlformats-officedocument.spreadsheetml.sheet")),
						hr(),
				
						h4("Add column"),
						uiOutput("ui_newColumnName"),
						radioButtons("newColumnType", "Type", 
						  c("binary/logical"="logical", "categorical"="character", "integer"="integer", "continuous"="double")),
						actionButton("addColumn", "Add"),
						hr(),
				
						h4("Remove column"),
						uiOutput("ui_removeColumnName"),
						actionButton("removeColumn", "Remove"),
						hr(),
			
						h4("Save table"),
						helpText("Save the table in an excel file."),
						downloadButton("saveTable", "Save"),
						br(), br()
					),
		
					mainPanel(
						rHandsontableOutput("hotTable"),
						helpText("Right-click on the table to delete or insert rows. Double-click on a cell to edit."),
						br()
					)
				)
			)
		),
		
		tabPanel("2. Settings -->",
			fluidPage(
				sidebarLayout(
					
					sidebarPanel(
						h4("Specify imbalance"),
						helpText("For each type of variable, select an imbalance measure and the contribution 
							of any such variable to the total imbalance."),
						hr(),
						
						h4("Set random seed"),
						helpText("If needed, set any (integer) number to initialize the random generator. 
							Leave input field empty to use system time."),
						numericInput("seed", "Random seed", value=NA, width="100%"),
						br()
					),
					
					mainPanel(
						fluidRow(
							column(2, strong("Type")),
							column(7, strong("Imbalance measure")),
							column(3, strong("Weight"))
						),
						br(),
				
						fluidRow(
							column(2, h5("binary/logical")),
							column(7, radioButtons("radioButton_logical", NULL, choices = list(
								"1-pValue of chi-squared test" = 1,
								"Euclidean distance" = 2),
								selected = 1)),
							column(3, numericInput("weight_logical", "", value = 1, min=0, width="80%"))
						),
						fluidRow(
							column(2, h5("categorical")),
							column(7, radioButtons("radioButton_character", NULL, choices = list(
								"1-pValue of chi-squared test" = 1,
								"Euclidean distance" = 2,
								"Manhattan distance" = 3,
								"Maximum distance" = 4,
								"Chi-squared distance" = 5,
								"Canberra distance" = 6,
								"Hellinger distance" = 7,
								"Symmetrised Bayesian Kullback-Leibler divergence" = 8),
								selected = 1)),
							column(3, numericInput("weight_character", "", value = 1, min=0, width="80%"))
						),
						fluidRow(
							column(2, h5("integer")),
							column(7, radioButtons("radioButton_integer", NULL, choices = list(
								"1-pValue of Kolmogorov-Smirnov test" = 1,
								"Euclidean distance" = 2),
								selected = 1)),
							column(3, numericInput("weight_integer", "", value = 1, min=0, width="80%"))
						),
						fluidRow(
							column(2, h5("continuous")),
							column(7, radioButtons("radioButton_double", NULL, choices = list(
								"1-pValue of 2sided t test" = 1,
								"1-pValue of 2sided U test" = 2,
								"1-pValue of Kolmogorov-Smirnov test" = 3,
								"Maximum relative difference of quartiles" = 4,
								"Area between empirical CDFs" = 5,
								"Symmetrised Kullback-Leibler divergence" = 6),
								selected = 5)),
							column(3, numericInput("weight_double", "", value = 1, min=0, width="80%"))
						)
					)
				)
			)
		),
		
		tabPanel("3. Randomisation",
			fluidPage(
				sidebarLayout(
					
					sidebarPanel(
						h4("Generate random schemes"),
						helpText("Set allocation ratio and desired number of (fully random) allocation schemes, 
							and click 'Generate'."),
						sliderInput("allocRatio", "Allocation ratio", min=0, max=1, value=0.5),
						numericInput("numberOfSchemes", "Number of schemes", value = 1000),
						actionButton("generate", "Generate"),
						checkboxInput("unique", "Remove duplicate schemes", value = FALSE),
						hr(),
						
						h4("Preselect subset"),
						helpText("Use slider below graph to select an acceptable level of imbalance."),
						hr(),
						
						h4("Choose one at random"),
						helpText("Choose one scheme at random among those sufficiently balanced."),
						actionButton("choose", "Choose"),
						hr(),
						
						h4("Save result"),
						helpText("Save the chosen and all preselected schemes together with the settings in xlsx format."),
						downloadButton("saveResult", "Save"),
						br(), br()
					),
				
					mainPanel(
						plotOutput("distributionFunction"),
		
						fluidRow(
							column(1, NULL),
							column(10, 
								sliderInput("selectBalance", "Select acceptable level of imbalance", 
									min=0, max=1, value=0, round=-2, width="100%"),
								textOutput("chosen"),
								br(),
								textOutput("resultText")
							),
							column(1, NULL)
						),
						
						fluidRow(
							column(4, NULL),
							column(4, tableOutput("result")),
							column(4, NULL)
						)
					)
				)
			)
		)
	)
)

### Shiny server
server <- shinyServer(
	function(input, output, session) {
	  session$onSessionEnded(stopApp)

		## Global variables and how to reset them
		dataframe <- data.frame(
		  Unit=sprintf("U%02d", 1:10),
			Allocation=c("A", "B", "B", "A", "", "", "", "", "", ""),
			stringsAsFactors=FALSE)
		values <- reactiveValues()
		values[["DF"]] <- dataframe
		resetAllocSchemes <- function(){
			emptyDataFrame <- data.frame()[1:nrow(dataframe), ]
			values[["allocSchemes"]] <- emptyDataFrame
			values[["allocSchemes_unique"]] <- emptyDataFrame
			values[["imbalances"]] <- c()
			values[["imbalances_unique"]] <- c()
			values[["selectedSchemes"]] <- c()
			values[["selectedSchemes_unique"]] <- c()
			values[["chosenScheme"]] <- emptyDataFrame
		}
		resetAllocSchemes()
		values[["generatorSeed"]] <- NULL
		values[["choiceSeed"]] <- NULL
		
		## Handsontable
		observe({
			if (!is.null(input$hotTable)) {
				values[["DF"]] <- hot_to_r(input$hotTable)
				DF <- isolate(values[["DF"]])
				min <- ceiling(sum(DF$Allocation=="A")/nrow(DF)*100)/100
				max <- floor((nrow(DF)-sum(DF$Allocation=="B"))/nrow(DF)*100)/100
				updateSliderInput(session, "allocRatio", min=min, max=max, value=(min+max)/2)
				resetAllocSchemes()}
		})
		output$hotTable <- renderRHandsontable({
			DF <- values[["DF"]]
			if (!is.null(DF)) rhandsontable(DF, useTypes=TRUE, stretchH="all") %>% hot_cols(halign="htCenter")
		})
		
		## Load data file
		observeEvent(input$loadData, {
			inFile <- input$loadData
			if (is.null(inFile)) return (NULL)
			DF <- read.xlsx(inFile$datapath, sheetIndex=1, stringsAsFactors=FALSE)
			DF[] <- lapply(DF, as.character) # to prevent next command from producing an error
			DF[] <- lapply(DF, type.convert, as.is=TRUE)
			DF[is.na(DF)] <- ""
			values[["DF"]] <- DF
			resetAllocSchemes()
		})
		
		## Add column
		observeEvent(input$addColumn, {
			DF <- isolate(values[["DF"]])
			newColumn <- eval(parse(text=sprintf("%s(nrow(DF))", isolate(input$newColumnType))))
			values[["DF"]] <- setNames(
				cbind(DF, newColumn, stringsAsFactors=FALSE), c(names(DF), isolate(input$newColumnName)))
		})
		output$ui_newColumnName <- renderUI({
			textInput("newColumnName", "Column name", sprintf("Var%s", ncol(values[["DF"]])-1))
		})
		
		## Remove column
		observeEvent(input$removeColumn, {
			DF <- isolate(values[["DF"]])
			rm <- isolate(input$removeColumnName)
			DF[[rm]] <- NULL
			values[["DF"]] <- DF
		})
		output$ui_removeColumnName <- renderUI({
			selectInput("removeColumnName", "Column name", names(values[["DF"]])[-c(1, 2)])
		})
		
		## Save data table
		output$saveTable <- downloadHandler(
			filename=function() {paste0("RawData-", Sys.Date(), ".xlsx")},
			content=function(file) {write.xlsx2(values[["DF"]], file, sheetName="Raw data", row.names=FALSE)},
		contentType="application/vnd.openxmlformats-officedocument.spreadsheetml.sheet"
		)
		
		## Clear randomly generated allocation schemes when imbalance measures change		
		observeEvent(input$radioButton_logical, {resetAllocSchemes()})
		observeEvent(input$radioButton_character, {resetAllocSchemes()})
		observeEvent(input$radioButton_integer, {resetAllocSchemes()})
		observeEvent(input$radioButton_double, {resetAllocSchemes()})
		observeEvent(input$weight_logical, {resetAllocSchemes()})
		observeEvent(input$weight_character, {resetAllocSchemes()})
		observeEvent(input$weight_integer, {resetAllocSchemes()})
		observeEvent(input$weight_double, {resetAllocSchemes()})
		
		## Clear randomly generated allocation schemes when generator parameters change
		observeEvent(input$allocRatio, {resetAllocSchemes()})
		observeEvent(input$numberOfSchemes, {resetAllocSchemes()})
		
		## Generate random allocation schemes, calculate and display imbalances
		observeEvent(input$generate, {
			# Save seed for output and initialize random number generator
			if (!is.na(input$seed)) {seed <- input$seed} 
			else {seed <- floor(as.numeric(Sys.time()))}
			values[["generatorSeed"]] <- seed
			set.seed(seed)
			# Initialize dataframe of random allocation schemes and vector of imbalances
			DF <- isolate(values[["DF"]])
			allocSchemes <- data.frame()[1:nrow(DF), ]
			imbalances <- c()
			# Generate initial scheme with correct number of allocations to both study arms
			n <- nrow(DF)
			nA_allocated <- sum(DF$Allocation=="A")
			nB_allocated <- sum(DF$Allocation=="B")
			nA_needed <- round(n*input$allocRatio)
			nB_needed <- n-nA_needed 
			nA <- nA_needed-nA_allocated
			nB <- nB_needed-nB_allocated
			allocScheme_0 <- c(rep("A", nA), rep("B", nB))
			# Columnwise generate dataframe of random allocaton schemes by shuffling initial scheme...
			for (i in 1:input$numberOfSchemes) {
				new_allocScheme <- DF$Allocation
				notAllocated <- DF$Allocation!="A"& DF$Allocation!="B"
				new_allocScheme[notAllocated] <- sample(allocScheme_0)
				allocSchemes <- setNames(
					cbind(allocSchemes, new_allocScheme, stringsAsFactors=FALSE),
					c(names(allocSchemes), sprintf("AS%i", i))
				)
				# ... and calculate imbalance for current scheme in every step
				newImbalance <- 0
				for (covarName in names(DF)[-c(1:2)]) {
					covarType <- typeof(DF[, covarName])
					radioButtonValue <- switch(covarType,
						"logical" = input$radioButton_logical,
						"character" = input$radioButton_character,
						"integer" = input$radioButton_integer,
						"double" = input$radioButton_double)
					unweightedContribFromCovarName <- eval(parse(
						text=paste0("imbalance_", covarType, "_", radioButtonValue, "(DF[, covarName], new_allocScheme)")))
					weight <- switch(covarType,
						"logical" = input$weight_logical,
						"character" = input$weight_character,
						"integer" = input$weight_integer,
						"double" = input$weight_double)
					newImbalance <- newImbalance+weight*unweightedContribFromCovarName
				}
				imbalances <- c(imbalances, newImbalance)
			}
			# Remove duplicate allocation schemes
			duplicates <- duplicated(t(allocSchemes))
			allocSchemes_unique <- allocSchemes
			allocSchemes_unique[, duplicates] <- NULL
			names(allocSchemes_unique) <- sprintf("AS%i", 1:ncol(allocSchemes_unique))
			imbalances_unique <- imbalances[!duplicates]
			# Update global variables
			values[["allocSchemes"]] <- allocSchemes
			values[["allocSchemes_unique"]] <- allocSchemes_unique
			values[["imbalances"]] <- imbalances
			values[["imbalances_unique"]] <- imbalances_unique
			values[["selectedSchemes"]] <- imbalances <= input$selectBalance
			values[["selectedSchemes_unique"]] <- imbalances_unique <= input$selectBalance
			values[["chosenScheme"]] <- data.frame()[1:nrow(dataframe), ]
			# Update balance selector slider range
			updateSliderInput(session, "selectBalance", max=ceiling(max(imbalances)*100)/100)
		})
		# Display imbalances via their empirical cumulative distribution function
		output$distributionFunction <- renderPlot({
			# Choose full or reduced (unique) set of randomly generated allocation schemes
			if (input$unique) {
				numberOfSchemes <- ncol(values[["allocSchemes_unique"]])
				imbalances <- values[["imbalances_unique"]]
			} else {
				numberOfSchemes <- ncol(values[["allocSchemes"]])
				imbalances <- values[["imbalances"]]
			}
			# Convert area under stepwise curve into polygon
			if (numberOfSchemes) {
				if (!is.null(imbalances)) {
					maxImbalance <- ceiling(max(imbalances)*100)/100
					x <- seq(0, maxImbalance, by=0.01)
					y <- ecdf(imbalances)(x)
					# Empty plot needed for polygon()
					plot(x, y, main="Distribution of imbalances", xlab="Imbalance", ylab="Cumulative proportion",
						ylim=c(0, max(y)), type="n")
					# Fill area below step function
					x2 <- rep(x, each=2)
					y2 <- rep(y, each=2)
					y2_leftNeighbour <- c(0, head(y2,-1))
					step <- y2!=y2_leftNeighbour
					y2[step] <- y2_leftNeighbour[step]
					selected <- x2<=input$selectBalance
					selected_x2 <- x2[selected]
					selected_y2 <- y2[selected]
					polygon(c(selected_x2, tail(selected_x2, 1)), c(selected_y2, 0), col="#428bca", border="#428bca")
					# The actual step function
					lines(x, y, type="s")
				}
			}
		})
		
		# Clear chosen scheme when handling of duplicate schemes changes
		observeEvent(input$unique, {
			values[["chosenScheme"]] <- data.frame()[1:nrow(dataframe), ]
		})
		
		## Preselect sufficiently balanced allocation schemes
		observeEvent(input$selectBalance, {
			values[["selectedSchemes"]] <- values[["imbalances"]] <= input$selectBalance
			values[["selectedSchemes_unique"]] <- values[["imbalances_unique"]] <= input$selectBalance
			values[["chosenScheme"]] <- data.frame()[1:nrow(dataframe), ]
		})
		# Display info on number and percentage of selected schemes
		output$chosen <- renderText({
			if (input$unique) {
				sprintf("%i (=% .1f%%) of all %i randomly generated (unique) schemes selected", 
					sum(values[["selectedSchemes_unique"]]), 
					sum(values[["selectedSchemes_unique"]])/length(values[["imbalances_unique"]])*100, 
					length(values[["imbalances_unique"]]))
			} else {
				sprintf("%i (=% .1f%%) of all %i randomly generated schemes selected", 
				sum(values[["selectedSchemes"]]), 
				sum(values[["selectedSchemes"]])/length(values[["imbalances"]])*100, 
				length(values[["imbalances"]]))
			}
		})
		
		## Choose one balanced scheme at random and (partly) display it
		observeEvent(input$choose, {
			# Again save seed for output and initialize random number generator
			if (!is.na(input$seed)) {seed <- input$seed}
			else {seed <- floor(as.numeric(Sys.time()))}
			values[["choiceSeed"]] <- seed
			set.seed(seed)
			# Prepare dataframe of allocation schemes and logical vector of selected (= sufficiently balanced) schemes
			DF <- isolate(values[["DF"]])
			if (input$unique) {
				allocSchemes <- isolate(values[["allocSchemes_unique"]])
				selectedSchemes <- isolate(values[["selectedSchemes_unique"]])
			} else {
				allocSchemes <- isolate(values[["allocSchemes"]])
				selectedSchemes <- isolate(values[["selectedSchemes"]])
			}
			# Choose at random among sufficiently balanced schemes if balance criterion has been set
			if (!is.null(selectedSchemes)) {
				# Only select among non-empty set...
				if (max(selectedSchemes)) {
					# Random index from 1 to number of TRUEs in selectedSchemes
					index_amongSelected <- sample(sum(selectedSchemes), 1)
					# Corresponding index among all allocation schemes
					index_amongAll <- which(selectedSchemes)[index_amongSelected]
					values[["chosenScheme"]] <- cbind(DF[1], allocSchemes[index_amongAll], stringsAsFactors=FALSE)
				}
			}
		})
		# Display final result with some explanation
		output$resultText <- renderText({
			if (ncol(values[["chosenScheme"]])) {
				"Allocation of the first few units according to the randomly chosen scheme 
				(save to file to inspect the full scheme):"}
		})
		output$result <- renderTable({
			if (ncol(values[["chosenScheme"]])) {head(values[["chosenScheme"]])}
		})
		
		## Save the resulting allocation scheme
		output$saveResult <- downloadHandler(
			filename=function() {paste0("Results-", Sys.Date(), ".xlsx")},
			content=function(file) {
				oldWarnings <- getOption("warn")
				options(warn=-1)
				if (ncol(values[["chosenScheme"]])) {
				  # First tab with final result
				  write.xlsx2(values[["chosenScheme"]], file, sheetName="Resulting scheme", row.names=FALSE)
				  # Second tab with all selected, sufficiently balanced schemes
					if (input$unique) {
					  allocSchemes <- values[["allocSchemes_unique"]]
					  selectedSchemes <- values[["selectedSchemes_unique"]]
					} else {
					  allocSchemes <- values[["allocSchemes"]]
					  selectedSchemes <- values[["selectedSchemes"]]
					}
				  write.xlsx2(allocSchemes[, selectedSchemes], file, sheetName="Balanced schemes",
				    row.names=FALSE, append=TRUE)
				  # Third tab with all settings
					settings <- data.frame(
						Setting=c(
							"Imbalance measure logical", "Weight logical", 
							"Imbalance measure character", "Weight character", 
							"Imbalance measure integer", "Weight integer", 
							"Imbalance measure double", "Weight double",
							"Generator seed", "Random choice seed",
							"Allocation ratio", "Number of generated schemes", "Unique schemes",
							"Imbalance limit", "Number of balanced schemes"),
						Value=as.numeric(c(
							input$radioButton_logical, input$weight_logical,
							input$radioButton_character, input$weight_character,
							input$radioButton_integer, input$weight_integer,
							input$radioButton_double, input$weight_double,
							values[["generatorSeed"]], values[["choiceSeed"]],
							input$allocRatio, input$numberOfSchemes, as.integer(input$unique),
							input$selectBalance, sum(selectedSchemes))),
						stringsAsFactors=FALSE
					)
					write.xlsx2(settings, file, sheetName="Settings", row.names=FALSE, append=TRUE)
				} else {
				write.xlsx2(values[["DF"]], file, sheetName="Raw data", row.names=FALSE)
				}
				options(warn=oldWarnings)
			},
			contentType="application/vnd.openxmlformats-officedocument.spreadsheetml.sheet"
		)
	}
)

## Run application
shinyApp(ui, server)
