# Supplementary material for: The Shiny Balancer - software and imbalance criteria for optimally balanced treatment allocation in small RCTs and cRCTs
Source: BMC Med Res Methodol. 2018 Oct 16;18:108. doi: 10.1186/s12874-018-0551-5 (PMC6192202; doi:10.1186/s12874-018-0551-5)
Supplement: Supplementary file 1 — app.R Main application source code. helpers.R Definitions of imbalance measures. simulations.R Simulation study code. testdataset1.xlsx Data set 1 as Excel file. testdataset2.xlsx Data set 2 as Excel file. results_bin_tds1.jpg Scatterplots and correlations for binary/logical variable in data set 1. results_bin_tds2.jpg Scatterplots and correlations for binary/logical variable in data set 2. results_cat_tds1.jpg Scatterplots and correlations for categorical variable in data set 1. results_cat_tds2.jpg Scatterplots and correlations for categorical variable in data set 2. results_int_tds1.jpg Scatterplots and correlations for integer variable in data set 1. results_int_tds2.jpg Scatterplots and correlations for integer variable in data set 2. results_con_tds1.jpg Scatterplots and correlations for continuous variable in data set 1. results_con_tds2.jpg Scatterplots and correlations for continuous variable in data set 2. (ZIP 7418 KB) [file 12874_2018_551_MOESM1_ESM.zip › helpersR2.R]

###-----------------------------------------------------------------------###
### Helper functions for Shiny Balancer
### Additional code, defining type-specific imbalance measures
### Version 1.0 of 02 March 2018
### Thomas Grischott, IHAMZ, University and University Hospital of Zurich
###-----------------------------------------------------------------------###

library(flexmix) # for Kullback-Leibler divergence

#template_imbalance <- function(covariable, allocation) {
#  sampleA <- covariable[allocation=="A"]
#  sampleB <- covariable[allocation=="B"]
#  counts <- table(covariable, allocation)
#  proportions <- t(t(counts)/colSums(counts))
#  imbalance <- ...
#  return (imbalance)
#}

euclidean_distance <- function(covariable, allocation) {
	counts <- table(covariable, allocation)
	proportions <- t(t(counts)/colSums(counts))
	#imbalance <- dist(rbind(counts[,1],counts[,2]), method = "euclidean")[1][1]
	imbalance <- dist(rbind(proportions[,1], proportions[,2]), method = "euclidean")[1][1]
	return (imbalance)
}
chiSquared_distance <- function(covariable, allocation) {
	counts <- table(covariable, allocation)
	proportions <- t(t(counts)/colSums(counts))
	imbalance <- sqrt(sum((proportions[ ,1]-proportions[ ,2])**2/(proportions[ ,1]+proportions[ ,2])))
	return (imbalance)
}
manhattan_distance <- function(covariable, allocation) {
  counts <- table(covariable, allocation)
  proportions <- t(t(counts)/colSums(counts))
  imbalance <- dist(rbind(proportions[,1], proportions[,2]), method = "manhattan")[1][1]
  return (imbalance)
}
canberra_distance <- function(covariable, allocation) {
  counts <- table(covariable, allocation)
  proportions <- t(t(counts)/colSums(counts))
  imbalance <- dist(rbind(proportions[,1], proportions[,2]), method = "canberra")[1][1]
  return (imbalance)
}
maximum_distance <- function(covariable, allocation) {
	counts <- table(covariable, allocation)
	proportions <- t(t(counts)/colSums(counts))
	imbalance <- dist(rbind(proportions[,1], proportions[,2]), method = "maximum")[1][1]
	return (imbalance)
}
weighted_maximum_distance <- function(covariable, allocation) {
  counts <- table(covariable, allocation)
  proportions <- t(t(counts)/colSums(counts))
  imbalance <- max(abs(proportions[ ,1]-proportions[ ,2])/(proportions[ ,1]+proportions[ ,2]))
  return (imbalance)
}
chiSquared_statistic <- function(covariable, allocation) {
	oldWarnings <- getOption("warn")
	options(warn=-1)
	try(imbalance <- chisq.test(covariable, allocation, correct=FALSE)$statistic, silent=TRUE)
	options(warn=oldWarnings)
	return (imbalance)
}
one_minus_pValue_chiSquared_test <- function(covariable, allocation) {
	oldWarnings <- getOption("warn")
	options(warn=-1)
	try(imbalance <- 1-chisq.test(covariable, allocation, correct=FALSE)$p.value, silent=TRUE)
	options(warn=oldWarnings)
	return (imbalance)
}
kolmogorov_smirnov_statistic <- function(covariable, allocation) {
	sampleA <- covariable[allocation=="A"]
	sampleB <- covariable[allocation=="B"]
	oldWarnings <- getOption("warn")
	options(warn=-1)
	imbalance <- ks.test(sampleA, sampleB)$statistic
	options(warn=oldWarnings)
	return (imbalance)
}
one_minus_pValue_kolmogorov_smirnov_test <- function(covariable, allocation) {
	sampleA <- covariable[allocation=="A"]
	sampleB <- covariable[allocation=="B"]
	oldWarnings <- getOption("warn")
	options(warn=-1)
	imbalance <- 1-ks.test(sampleA, sampleB)$p.value
	options(warn=oldWarnings)
	return (imbalance)
}
hellinger_distance <- function(covariable, allocation) {
	counts <- table(covariable, allocation)
	proportions <- t(t(counts)/colSums(counts))
	imbalance <- sqrt(1-sum(sqrt(proportions[ ,1]*proportions[ ,2])))
	return (imbalance)
}
symmetrised_bayesian_kullback_leibler_divergence <- function(covariable, allocation) {
	counts <- table(covariable, allocation)
	nrows <- nrow(counts)
	proportions <- t(t(counts+1)/(colSums(counts)+nrows))
	imbalance <- sum(proportions[ ,1]*log(proportions[ ,1]/proportions[ ,2]))+
		sum(proportions[ ,2]*log(proportions[ ,2]/proportions[ ,1]))
	return (imbalance)
}
abs_t_test_statistic <- function(covariable, allocation) {
  sampleA <- covariable[allocation=="A"]
  sampleB <- covariable[allocation=="B"]
  imbalance <- abs(t.test(sampleA, sampleB)$statistic)
  return (imbalance)
}
one_minus_pValue_t_test <- function(covariable, allocation) {
  sampleA <- covariable[allocation=="A"]
  sampleB <- covariable[allocation=="B"]
  imbalance <- 1-t.test(sampleA, sampleB)$p.value
  return (imbalance)
}
abs_Z_of_mann_whitney_U_test <- function(covariable, allocation) {
	sampleA <- covariable[allocation=="A"]
	sampleB <- covariable[allocation=="B"]
	nA <- length(sampleA)
	nB <- length(sampleB)
	U <- wilcox.test(sampleA, sampleB, exact=FALSE, correct=FALSE)$statistic
	imbalance <- abs((U-nA*nB/2)/sqrt((nA*nB*(nA+nB+1))/12))
	return (imbalance)
}
one_minus_pValue_mann_whitney_U_test <- function(covariable, allocation) {
	sampleA <- covariable[allocation=="A"]
	sampleB <- covariable[allocation=="B"]
	imbalance <- 1-wilcox.test(sampleA, sampleB, exact=FALSE, correct=FALSE)$p.value
	return (imbalance)
}
max_rel_delta_quartile <- function(covariable, allocation) {
	sampleA <- covariable[allocation=="A"]
	sampleB <- covariable[allocation=="B"]
	quartilesA <- quantile(sampleA, probs=c(0.25, 0.5, 0.75))
	quartilesB <- quantile(sampleB, probs=c(0.25, 0.5, 0.75))
	imbalance <- max(abs(quartilesA-quartilesB)/pmax(abs(quartilesA), abs(quartilesB)))
	return (imbalance)
}
area_between_empirical_CDFs <- function(covariable, allocation) {
	sampleA <- covariable[allocation=="A"]
	sampleB <- covariable[allocation=="B"]
	ecdf1 <- ecdf(sampleA)
	ecdf2 <- ecdf(sampleB)
	integrand <- function(x) {abs(ecdf1(x)-ecdf2(x))}
	imbalance <- integrate(integrand, min(covariable), max(covariable), stop.on.error=FALSE)$value
	return(imbalance)
}
symmetrised_kullback_leibler_divergence <- function(covariable, allocation) {
	sampleA <- covariable[allocation=="A"]
	sampleB <- covariable[allocation=="B"]
	x <- seq(min(covariable), max(covariable), length = 200)
	y1 <- approxfun(density(sampleA))(x)
	y2 <- approxfun(density(sampleB))(x)
	y1[is.na(y1)] <- 0
	y2[is.na(y2)] <- 0
	imbalance <- sum(KLdiv(matrix(c(y1, y2), ncol=2)))
	return (imbalance)
}

imbalance_logical_1 <- one_minus_pValue_chiSquared_test
imbalance_logical_2 <- euclidean_distance

imbalance_character_1 <- one_minus_pValue_chiSquared_test
imbalance_character_2 <- euclidean_distance
imbalance_character_3 <- manhattan_distance
imbalance_character_4 <- maximum_distance
imbalance_character_5 <- chiSquared_distance
imbalance_character_6 <- canberra_distance
imbalance_character_7 <- hellinger_distance
imbalance_character_8 <- symmetrised_bayesian_kullback_leibler_divergence

imbalance_integer_1 <- one_minus_pValue_kolmogorov_smirnov_test
imbalance_integer_2 <- euclidean_distance

imbalance_double_1 <- one_minus_pValue_t_test
imbalance_double_2 <- one_minus_pValue_mann_whitney_U_test
imbalance_double_3 <- one_minus_pValue_kolmogorov_smirnov_test
imbalance_double_4 <- max_rel_delta_quartile
imbalance_double_5 <- area_between_empirical_CDFs
imbalance_double_6 <- symmetrised_kullback_leibler_divergence
