# Supplementary material for: The Shiny Balancer - software and imbalance criteria for optimally balanced treatment allocation in small RCTs and cRCTs
Source: BMC Med Res Methodol. 2018 Oct 16;18:108. doi: 10.1186/s12874-018-0551-5 (PMC6192202; doi:10.1186/s12874-018-0551-5)
Supplement: Supplementary file 1 — app.R Main application source code. helpers.R Definitions of imbalance measures. simulations.R Simulation study code. testdataset1.xlsx Data set 1 as Excel file. testdataset2.xlsx Data set 2 as Excel file. results_bin_tds1.jpg Scatterplots and correlations for binary/logical variable in data set 1. results_bin_tds2.jpg Scatterplots and correlations for binary/logical variable in data set 2. results_cat_tds1.jpg Scatterplots and correlations for categorical variable in data set 1. results_cat_tds2.jpg Scatterplots and correlations for categorical variable in data set 2. results_int_tds1.jpg Scatterplots and correlations for integer variable in data set 1. results_int_tds2.jpg Scatterplots and correlations for integer variable in data set 2. results_con_tds1.jpg Scatterplots and correlations for continuous variable in data set 1. results_con_tds2.jpg Scatterplots and correlations for continuous variable in data set 2. (ZIP 7418 KB) [file 12874_2018_551_MOESM1_ESM.zip › simulationsR2.R]

### Import definitions of imbalance measures and activate plotting library

source("helpers.R")
library(ggplot2)


### Generate two sets of test data

set.seed(111)
n <- 14
allocRatio <- 0.5
df1 <- data.frame(
	Unit=sprintf("U%02d", 1:n),
	Allocation=rep("", n),
	CoVar1=sample(c(TRUE, FALSE), n, replace=TRUE),
	CoVar2=sample(c("Cat1", "Cat2", "Cat3"), n, replace=TRUE),
	CoVar3=sample(50:80, n, replace=TRUE),
	CoVar4=round(rnorm(n, mean=25.0, sd=5), 2),
	stringsAsFactors=FALSE)

set.seed(999)
n <- 15
allocRatio <- 0.33
df2 <- data.frame(
	Unit=sprintf("U%02d", 1:n),
	Allocation=rep("", n),
	CoVar1=sample(c(TRUE, FALSE), n, replace=TRUE),
	CoVar2=sample(c("Cat1", "Cat2", "Cat3", "Cat4"), n, replace=TRUE),
	CoVar3=sample(0:100, n, replace=TRUE),
	CoVar4=round(rnorm(n, mean=1.74, sd=0.064), 2),
	stringsAsFactors=FALSE)


### Multiple plot function to arrange multiple plots in a rectangular grid
### from http://www.cookbook-r.com/Graphs/Multiple_graphs_on_one_page_(ggplot2)

multiplot <- function(..., plotlist=NULL, file, cols=1, layout=NULL) {
	library(grid)
  
	# Make a list from the ... arguments and plotlist
	plots <- c(list(...), plotlist)
	numPlots = length(plots)
  
	# If layout is NULL, then use 'cols' to determine layout
	if (is.null(layout)) {
		# Make the panel
		# ncol: Number of columns of plots
		# nrow: Number of rows needed, calculated from # of cols
		layout <- matrix(seq(1, cols * ceiling(numPlots/cols)), ncol = cols, nrow = ceiling(numPlots/cols))
	}
	if (numPlots==1) {
		print(plots[[1]])
	} else {
		# Set up the page
		grid.newpage()
		pushViewport(viewport(layout = grid.layout(nrow(layout), ncol(layout))))
    
		# Make each plot, in the correct location
		for (i in 1:numPlots) {
			# Get the i,j matrix positions of the regions that contain this subplot
			matchidx <- as.data.frame(which(layout == i, arr.ind = TRUE))
      
			print(plots[[i]], vp = viewport(layout.pos.row = matchidx$row, layout.pos.col = matchidx$col))
    }
  }
}


### Generate random allocation schemes and calculate imbalances
### Code in this section is copied from Shiny Balancer source code
### Code needs to be adapted and re-run for different covariate types

set.seed(333)

radioButton_logical <- 1 # specifies imbalance function for specific type of covariate
radioButton_character <- 1
radioButton_integer <- 1
radioButton_double <- 1

weight_logical <- 1/1.0 # 1/maximum imbalance found in a previous run of the code
weight_character <- 0
weight_integer <- 0
weight_double <- 0
				
# Initialize dataframe of random allocation schemes and vector of imbalances
DF <- df1
numberOfSchemes <- 10000
allocSchemes <- data.frame()[1:nrow(DF), ]
imbalances <- c()
# Generate initial scheme with correct number of allocations to both study arms
n <- nrow(DF)
nA_allocated <- sum(DF$Allocation=="A")
nB_allocated <- sum(DF$Allocation=="B") 
nA_needed <- round(n*allocRatio)
nB_needed <- n-nA_needed 
nA <- nA_needed-nA_allocated
nB <- nB_needed-nB_allocated
allocScheme_0 <- c(rep("A", nA), rep("B", nB))
# Columnwise generate dataframe of random allocaton schemes by shuffling initial scheme...
for (i in 1:numberOfSchemes) {
	new_allocScheme <- DF$Allocation
	notAllocated <- DF$Allocation!="A" & DF$Allocation!="B"
	new_allocScheme[notAllocated] <- sample(allocScheme_0)
	allocSchemes <- setNames(
		cbind(allocSchemes, new_allocScheme, stringsAsFactors=FALSE),
		c(names(allocSchemes), sprintf("AS%i", i))
	)
	# ... and calculate imbalance for current scheme in every step
	newImbalance <- 0
	for (covarName in names(DF)[-c(1:2)]) {
		covarType <- typeof(DF[, covarName])
		radioButtonValue <- switch(covarType,
			"logical" = radioButton_logical,
			"character" = radioButton_character,
			"integer" = radioButton_integer,
			"double" = radioButton_double)
		unweightedContribFromCovarName <- eval(parse(
			text=paste0("imbalance_", covarType, "_", radioButtonValue, "(DF[, covarName], new_allocScheme)")))
		weight <- switch(covarType,
			"logical" = weight_logical,
			"character" = weight_character,
			"integer" = weight_integer,
			"double" = weight_double)
		newImbalance <- newImbalance+weight*unweightedContribFromCovarName
	}
	imbalances <- c(imbalances, newImbalance)
}
# Remove duplicate allocation schemes
duplicates <- duplicated(t(allocSchemes))
allocSchemes_unique <- allocSchemes
allocSchemes_unique[, duplicates] <- NULL
names(allocSchemes_unique) <- sprintf("AS%i", 1:ncol(allocSchemes_unique))
imbalances_unique <- imbalances[!duplicates]


### Show results or save them for later use

head(allocSchemes_unique)[1:5]
ncol(allocSchemes_unique)
imbalances_unique[1:5]
length(imbalances_unique) # just to make sure it's the same as the number of allocSchemes...
unique(round(imbalances_unique, digits=8))
table(round(imbalances_unique, digits=8))
#allocSchemes_df1 <- allocSchemes_unique
imbalances_df1_logical_1 <- imbalances_unique # template to be re-run for different covariate types


### Annotated scatterplots
### Plots are first defined as ggplot2 objects, then assembled and annotated

# Binary/logical covariate, test data set 1
ul <- 10000 # minimum 1570

df4plot <- data.frame(x=imbalances_df1_logical_1, y=imbalances_df1_logical_1)
bin_tds1_11_legend <- ggplot(df4plot, aes(x, y)) + coord_cartesian(xlim=c(0, 1), ylim=c(0, 1)) + labs(x="", y="1-PX2") +
	geom_count() + scale_size_area(limits=c(0, ul), breaks=c(16, 100, 1000, 1570)) +
	theme_grey() + theme(legend.key=element_rect('white'), legend.position='top')
#bin_tds1_11 + geom_text(data = ggplot_build(bin_tds1_11)$data[[1]], aes(label = n))
#bin_tds1_11_legend

df4plot <- data.frame(x=imbalances_df1_logical_1, y=imbalances_df1_logical_1)
bin_tds1_11 <- ggplot(df4plot, aes(x, y)) + coord_cartesian(xlim=c(0, 1), ylim=c(0, 1)) + labs(x="", y="1-PX2") +
	geom_count(show.legend=FALSE) + scale_size_area(limits=c(0, ul)) +
	theme_grey() + theme(legend.key=element_rect('white'))
#bin_tds1_11

df4plot <- data.frame(x=imbalances_df1_logical_1, y=imbalances_df1_logical_2)
bin_tds1_12 <- ggplot(df4plot, aes(x, y)) + coord_cartesian(xlim=c(0, 1), ylim=c(0, 1)) + labs(x="1-PX2", y="Eucl") +
	geom_count(show.legend=FALSE) + scale_size_area(limits=c(0, ul)) +
	theme_bw() + theme(legend.key=element_rect('white'), panel.border=element_rect(colour = 'white'))
#bin_tds1_12

df4plot <- data.frame(x=imbalances_df1_logical_2, y=imbalances_df1_logical_2)
bin_tds1_22 <- ggplot(df4plot, aes(x, y)) + coord_cartesian(xlim=c(0, 1), ylim=c(0, 1)) + labs(x="Eucl", y="") +
	geom_count(show.legend=FALSE) + scale_size_area(limits=c(0, ul)) +
	theme_grey() + theme(legend.key=element_rect('white'))
#bin_tds1_22

multiplot(
	bin_tds1_11, bin_tds1_12,
	NULL,        bin_tds1_22,
	cols=2)

grid.text(TeX("$\\rho_s = 1$"), x = 0.806, y = 0.795)

# Binary/logical covariate, test data set 2
ul <- 10000 # minimum 1130

df4plot <- data.frame(x=imbalances_df2_logical_1, y=imbalances_df2_logical_1)
bin_tds2_11_legend <- ggplot(df4plot, aes(x, y)) + coord_cartesian(xlim=c(0, 1), ylim=c(0, 1)) + labs(x="", y="1-PX2") +
	geom_count() + scale_size_area(limits=c(0, ul), breaks=c(21, 100, 1000, 1130)) +
	theme_grey() + theme(legend.key=element_rect('white'), legend.position='top')
#bin_tds2_11 + geom_text(data = ggplot_build(bin_tds2_11)$data[[1]], aes(label = n))
#bin_tds2_11_legend

df4plot <- data.frame(x=imbalances_df2_logical_1, y=imbalances_df2_logical_1)
bin_tds2_11 <- ggplot(df4plot, aes(x, y)) + coord_cartesian(xlim=c(0, 1), ylim=c(0, 1)) + labs(x="", y="1-PX2") +
	geom_count(show.legend=FALSE) + scale_size_area(limits=c(0, ul)) +
	theme_grey() + theme(legend.key=element_rect('white'))
#bin_tds2_11

df4plot <- data.frame(x=imbalances_df2_logical_1, y=imbalances_df2_logical_2)
bin_tds2_12 <- ggplot(df4plot, aes(x, y)) + coord_cartesian(xlim=c(0, 1), ylim=c(0, 1)) + labs(x="1-PX2", y="Eucl") +
	geom_count(show.legend=FALSE) + scale_size_area(limits=c(0, ul)) +
	theme_bw() + theme(legend.key=element_rect('white'), panel.border=element_rect(colour = 'white'))
#bin_tds2_12

df4plot <- data.frame(x=imbalances_df2_logical_2, y=imbalances_df2_logical_2)
bin_tds2_22 <- ggplot(df4plot, aes(x, y)) + coord_cartesian(xlim=c(0, 1), ylim=c(0, 1)) + labs(x="Eucl", y="") +
	geom_count(show.legend=FALSE) + scale_size_area(limits=c(0, ul)) +
	theme_grey() + theme(legend.key=element_rect('white'))
#bin_tds2_22

multiplot(
	bin_tds2_11, bin_tds2_12,
	NULL,        bin_tds2_22,
	cols=2)

grid.text(TeX("$\\rho_s = 1$"), x = 0.806, y = 0.795)

# Categorical covariate, test data set 1
ul <- 2500 # minimum 1986

df4plot <- data.frame(x=imbalances_df1_character_1, y=imbalances_df1_character_1)
cat_tds1_11_legend <- ggplot(df4plot, aes(x, y)) + coord_cartesian(xlim=c(0, 1), ylim=c(0, 1)) + labs(x="", y="1-PX2") +
	geom_count() + scale_size_area(limits=c(0, ul), breaks=c(3, 10, 100, 1000, 1986)) +
	theme_grey() + theme(legend.key=element_rect('white'), legend.position='top')
#cat_tds1_11 + geom_text(data = ggplot_build(cat_tds1_11)$data[[1]], aes(label = n))
#cat_tds1_11_legend

df4plot <- data.frame(x=imbalances_df1_character_1, y=imbalances_df1_character_1)
cat_tds1_11 <- ggplot(df4plot, aes(x, y)) + coord_cartesian(xlim=c(0, 1), ylim=c(0, 1)) + labs(x="", y="1-PX2") +
	geom_count(show.legend=FALSE) + scale_size_area(limits=c(0, ul)) +
	theme_grey() + theme(legend.key=element_rect('white'))
#cat_tds1_11

df4plot <- data.frame(x=imbalances_df1_character_1, y=imbalances_df1_character_2)
cat_tds1_12 <- ggplot(df4plot, aes(x, y)) + coord_cartesian(xlim=c(0, 1), ylim=c(0, 1)) + labs(x="", y="Eucl") +
	geom_count(show.legend=FALSE) + scale_size_area(limits=c(0, ul)) +
	theme_bw() + theme(legend.key=element_rect('white'), panel.border=element_rect(colour = 'white'))
#cat_tds1_12

df4plot <- data.frame(x=imbalances_df1_character_1, y=imbalances_df1_character_3)
cat_tds1_13 <- ggplot(df4plot, aes(x, y)) + coord_cartesian(xlim=c(0, 1), ylim=c(0, 1)) + labs(x="", y="Manh") +
	geom_count(show.legend=FALSE) + scale_size_area(limits=c(0, ul)) +
	theme_bw() + theme(legend.key=element_rect('white'), panel.border=element_rect(colour = 'white'))
#cat_tds1_13

df4plot <- data.frame(x=imbalances_df1_character_1, y=imbalances_df1_character_4)
cat_tds1_14 <- ggplot(df4plot, aes(x, y)) + coord_cartesian(xlim=c(0, 1), ylim=c(0, 1)) + labs(x="", y="Max") +
	geom_count(show.legend=FALSE) + scale_size_area(limits=c(0, ul)) +
	theme_bw() + theme(legend.key=element_rect('white'), panel.border=element_rect(colour = 'white'))
#cat_tds1_14

df4plot <- data.frame(x=imbalances_df1_character_1, y=imbalances_df1_character_5)
cat_tds1_15 <- ggplot(df4plot, aes(x, y)) + coord_cartesian(xlim=c(0, 1), ylim=c(0, 1)) + labs(x="", y="X2d") +
	geom_count(show.legend=FALSE) + scale_size_area(limits=c(0, ul)) +
	theme_bw() + theme(legend.key=element_rect('white'), panel.border=element_rect(colour = 'white'))
#cat_tds1_15

df4plot <- data.frame(x=imbalances_df1_character_1, y=imbalances_df1_character_6)
cat_tds1_16 <- ggplot(df4plot, aes(x, y)) + coord_cartesian(xlim=c(0, 1), ylim=c(0, 1)) + labs(x="", y="Canb") +
	geom_count(show.legend=FALSE) + scale_size_area(limits=c(0, ul)) +
	theme_bw() + theme(legend.key=element_rect('white'), panel.border=element_rect(colour = 'white'))
#cat_tds1_16

df4plot <- data.frame(x=imbalances_df1_character_1, y=imbalances_df1_character_7)
cat_tds1_17 <- ggplot(df4plot, aes(x, y)) + coord_cartesian(xlim=c(0, 1), ylim=c(0, 1)) + labs(x="", y="Hell") +
	geom_count(show.legend=FALSE) + scale_size_area(limits=c(0, ul)) +
	theme_bw() + theme(legend.key=element_rect('white'), panel.border=element_rect(colour = 'white'))
#cat_tds1_17

df4plot <- data.frame(x=imbalances_df1_character_1, y=imbalances_df1_character_8)
cat_tds1_18 <- ggplot(df4plot, aes(x, y)) + coord_cartesian(xlim=c(0, 1), ylim=c(0, 1)) + labs(x="1-Pt", y="SBKL") +
	geom_count(show.legend=FALSE) + scale_size_area(limits=c(0, ul)) +
	theme_bw() + theme(legend.key=element_rect('white'), panel.border=element_rect(colour = 'white'))
#cat_tds1_18

df4plot <- data.frame(x=imbalances_df1_character_2, y=imbalances_df1_character_2)
cat_tds1_22 <- ggplot(df4plot, aes(x, y)) + coord_cartesian(xlim=c(0, 1), ylim=c(0, 1)) + labs(x="", y="") +
	geom_count(show.legend=FALSE) + scale_size_area(limits=c(0, ul)) +
	theme_grey() + theme(legend.key=element_rect('white'))
#cat_tds1_22

df4plot <- data.frame(x=imbalances_df1_character_2, y=imbalances_df1_character_3)
cat_tds1_23 <- ggplot(df4plot, aes(x, y)) + coord_cartesian(xlim=c(0, 1), ylim=c(0, 1)) + labs(x="", y="") +
	geom_count(show.legend=FALSE) + scale_size_area(limits=c(0, ul)) +
	theme_bw() + theme(legend.key=element_rect('white'), panel.border=element_rect(colour = 'white'))
#cat_tds1_23

df4plot <- data.frame(x=imbalances_df1_character_2, y=imbalances_df1_character_4)
cat_tds1_24 <- ggplot(df4plot, aes(x, y)) + coord_cartesian(xlim=c(0, 1), ylim=c(0, 1)) + labs(x="", y="") +
	geom_count(show.legend=FALSE) + scale_size_area(limits=c(0, ul)) +
	theme_bw() + theme(legend.key=element_rect('white'), panel.border=element_rect(colour = 'white'))
#cat_tds1_24

df4plot <- data.frame(x=imbalances_df1_character_2, y=imbalances_df1_character_5)
cat_tds1_25 <- ggplot(df4plot, aes(x, y)) + coord_cartesian(xlim=c(0, 1), ylim=c(0, 1)) + labs(x="", y="") +
	geom_count(show.legend=FALSE) + scale_size_area(limits=c(0, ul)) +
	theme_bw() + theme(legend.key=element_rect('white'), panel.border=element_rect(colour = 'white'))
#cat_tds1_25

df4plot <- data.frame(x=imbalances_df1_character_2, y=imbalances_df1_character_6)
cat_tds1_26 <- ggplot(df4plot, aes(x, y)) + coord_cartesian(xlim=c(0, 1), ylim=c(0, 1)) + labs(x="", y="") +
	geom_count(show.legend=FALSE) + scale_size_area(limits=c(0, ul)) +
	theme_bw() + theme(legend.key=element_rect('white'), panel.border=element_rect(colour = 'white'))
#cat_tds1_26

df4plot <- data.frame(x=imbalances_df1_character_2, y=imbalances_df1_character_7)
cat_tds1_27 <- ggplot(df4plot, aes(x, y)) + coord_cartesian(xlim=c(0, 1), ylim=c(0, 1)) + labs(x="", y="") +
	geom_count(show.legend=FALSE) + scale_size_area(limits=c(0, ul)) +
	theme_bw() + theme(legend.key=element_rect('white'), panel.border=element_rect(colour = 'white'))
#cat_tds1_27

df4plot <- data.frame(x=imbalances_df1_character_2, y=imbalances_df1_character_8)
cat_tds1_28 <- ggplot(df4plot, aes(x, y)) + coord_cartesian(xlim=c(0, 1), ylim=c(0, 1)) + labs(x="Eucl", y="") +
	geom_count(show.legend=FALSE) + scale_size_area(limits=c(0, ul)) +
	theme_bw() + theme(legend.key=element_rect('white'), panel.border=element_rect(colour = 'white'))
#cat_tds1_28

df4plot <- data.frame(x=imbalances_df1_character_3, y=imbalances_df1_character_3)
cat_tds1_33 <- ggplot(df4plot, aes(x, y)) + coord_cartesian(xlim=c(0, 1), ylim=c(0, 1)) + labs(x="", y="") +
	geom_count(show.legend=FALSE) + scale_size_area(limits=c(0, ul)) +
	theme_grey() + theme(legend.key=element_rect('white'))
#cat_tds1_33

df4plot <- data.frame(x=imbalances_df1_character_3, y=imbalances_df1_character_4)
cat_tds1_34 <- ggplot(df4plot, aes(x, y)) + coord_cartesian(xlim=c(0, 1), ylim=c(0, 1)) + labs(x="", y="") +
	geom_count(show.legend=FALSE) + scale_size_area(limits=c(0, ul)) +
	theme_bw() + theme(legend.key=element_rect('white'), panel.border=element_rect(colour = 'white'))
#cat_tds1_34

df4plot <- data.frame(x=imbalances_df1_character_3, y=imbalances_df1_character_5)
cat_tds1_35 <- ggplot(df4plot, aes(x, y)) + coord_cartesian(xlim=c(0, 1), ylim=c(0, 1)) + labs(x="", y="") +
	geom_count(show.legend=FALSE) + scale_size_area(limits=c(0, ul)) +
	theme_bw() + theme(legend.key=element_rect('white'), panel.border=element_rect(colour = 'white'))
#cat_tds1_35

df4plot <- data.frame(x=imbalances_df1_character_3, y=imbalances_df1_character_6)
cat_tds1_36 <- ggplot(df4plot, aes(x, y)) + coord_cartesian(xlim=c(0, 1), ylim=c(0, 1))+ labs(x="", y="") +
	geom_count(show.legend=FALSE)  + scale_size_area(limits=c(0, ul)) +
	theme_bw() + theme(legend.key=element_rect('white'), panel.border=element_rect(colour = 'white'))
#cat_tds1_36

df4plot <- data.frame(x=imbalances_df1_character_3, y=imbalances_df1_character_7)
cat_tds1_37 <- ggplot(df4plot, aes(x, y)) + coord_cartesian(xlim=c(0, 1), ylim=c(0, 1)) + labs(x="", y="") +
	geom_count(show.legend=FALSE) + scale_size_area(limits=c(0, ul)) +
	theme_bw() + theme(legend.key=element_rect('white'), panel.border=element_rect(colour = 'white'))
#cat_tds1_37

df4plot <- data.frame(x=imbalances_df1_character_3, y=imbalances_df1_character_8)
cat_tds1_38 <- ggplot(df4plot, aes(x, y)) + coord_cartesian(xlim=c(0, 1), ylim=c(0, 1)) + labs(x="Manh", y="") +
	geom_count(show.legend=FALSE) + scale_size_area(limits=c(0, ul)) +
	theme_bw() + theme(legend.key=element_rect('white'), panel.border=element_rect(colour = 'white'))
#cat_tds1_38

df4plot <- data.frame(x=imbalances_df1_character_4, y=imbalances_df1_character_4)
cat_tds1_44 <- ggplot(df4plot, aes(x, y)) + coord_cartesian(xlim=c(0, 1), ylim=c(0, 1)) + labs(x="", y="") +
	geom_count(show.legend=FALSE) + scale_size_area(limits=c(0, ul)) +
	theme_grey() + theme(legend.key=element_rect('white'))
#cat_tds1_44

df4plot <- data.frame(x=imbalances_df1_character_4, y=imbalances_df1_character_5)
cat_tds1_45 <- ggplot(df4plot, aes(x, y)) + coord_cartesian(xlim=c(0, 1), ylim=c(0, 1)) + labs(x="", y="") +
	geom_count(show.legend=FALSE) + scale_size_area(limits=c(0, ul)) +
	theme_bw() + theme(legend.key=element_rect('white'), panel.border=element_rect(colour = 'white'))
#cat_tds1_45

df4plot <- data.frame(x=imbalances_df1_character_4, y=imbalances_df1_character_6)
cat_tds1_46 <- ggplot(df4plot, aes(x, y)) + coord_cartesian(xlim=c(0, 1), ylim=c(0, 1)) + labs(x="", y="") +
	geom_count(show.legend=FALSE)+ scale_size_area(limits=c(0, ul)) +
	theme_bw() + theme(legend.key=element_rect('white'), panel.border=element_rect(colour = 'white'))
#cat_tds1_46

df4plot <- data.frame(x=imbalances_df1_character_4, y=imbalances_df1_character_7)
cat_tds1_47 <- ggplot(df4plot, aes(x, y)) + coord_cartesian(xlim=c(0, 1), ylim=c(0, 1)) + labs(x="", y="") +
	geom_count(show.legend=FALSE) + scale_size_area(limits=c(0, ul)) +
	theme_bw() + theme(legend.key=element_rect('white'), panel.border=element_rect(colour = 'white'))
#cat_tds1_47

df4plot <- data.frame(x=imbalances_df1_character_4, y=imbalances_df1_character_8)
cat_tds1_48 <- ggplot(df4plot, aes(x, y)) + coord_cartesian(xlim=c(0, 1), ylim=c(0, 1)) + labs(x="Max", y="") +
	geom_count(show.legend=FALSE) + scale_size_area(limits=c(0, ul)) +
	theme_bw() + theme(legend.key=element_rect('white'), panel.border=element_rect(colour = 'white'))
#cat_tds1_48

df4plot <- data.frame(x=imbalances_df1_character_5, y=imbalances_df1_character_5)
cat_tds1_55 <- ggplot(df4plot, aes(x, y)) + coord_cartesian(xlim=c(0, 1), ylim=c(0, 1)) + labs(x="", y="") +
	geom_count(show.legend=FALSE) + scale_size_area(limits=c(0, ul)) +
	theme_grey() + theme(legend.key=element_rect('white'))
#cat_tds1_55

df4plot <- data.frame(x=imbalances_df1_character_5, y=imbalances_df1_character_6)
cat_tds1_56 <- ggplot(df4plot, aes(x, y)) + coord_cartesian(xlim=c(0, 1), ylim=c(0, 1)) + labs(x="", y="") +
	geom_count(show.legend=FALSE) + scale_size_area(limits=c(0, ul)) +
	theme_bw() + theme(legend.key=element_rect('white'), panel.border=element_rect(colour = 'white'))
#cat_tds1_56

df4plot <- data.frame(x=imbalances_df1_character_5, y=imbalances_df1_character_7)
cat_tds1_57 <- ggplot(df4plot, aes(x, y)) + coord_cartesian(xlim=c(0, 1), ylim=c(0, 1)) + labs(x="", y="") +
	geom_count(show.legend=FALSE) + scale_size_area(limits=c(0, ul)) +
	theme_bw() + theme(legend.key=element_rect('white'), panel.border=element_rect(colour = 'white'))
#cat_tds1_57

df4plot <- data.frame(x=imbalances_df1_character_5, y=imbalances_df1_character_8)
cat_tds1_58 <- ggplot(df4plot, aes(x, y)) + coord_cartesian(xlim=c(0, 1), ylim=c(0, 1)) + labs(x="X2d", y="") +
	geom_count(show.legend=FALSE) + scale_size_area(limits=c(0, ul)) +
	theme_bw() + theme(legend.key=element_rect('white'), panel.border=element_rect(colour = 'white'))
#cat_tds1_58

df4plot <- data.frame(x=imbalances_df1_character_6, y=imbalances_df1_character_6)
cat_tds1_66 <- ggplot(df4plot, aes(x, y)) + coord_cartesian(xlim=c(0, 1), ylim=c(0, 1)) + labs(x="", y="") +
	geom_count(show.legend=FALSE) + scale_size_area(limits=c(0, ul)) +
	theme_grey() + theme(legend.key=element_rect('white'))
#cat_tds1_66

df4plot <- data.frame(x=imbalances_df1_character_6, y=imbalances_df1_character_7)
cat_tds1_67 <- ggplot(df4plot, aes(x, y)) + coord_cartesian(xlim=c(0, 1), ylim=c(0, 1)) + labs(x="", y="") +
	geom_count(show.legend=FALSE) + scale_size_area(limits=c(0, ul)) +
	theme_bw() + theme(legend.key=element_rect('white'), panel.border=element_rect(colour = 'white'))
#cat_tds1_67

df4plot <- data.frame(x=imbalances_df1_character_6, y=imbalances_df1_character_8)
cat_tds1_68 <- ggplot(df4plot, aes(x, y)) + coord_cartesian(xlim=c(0, 1), ylim=c(0, 1)) + labs(x="Canb", y="") +
	geom_count(show.legend=FALSE) + scale_size_area(limits=c(0, ul)) +
	theme_bw() + theme(legend.key=element_rect('white'), panel.border=element_rect(colour = 'white'))
#cat_tds1_68

df4plot <- data.frame(x=imbalances_df1_character_7, y=imbalances_df1_character_7)
cat_tds1_77 <- ggplot(df4plot, aes(x, y)) + coord_cartesian(xlim=c(0, 1), ylim=c(0, 1)) + labs(x="", y="") +
	geom_count(show.legend=FALSE) + scale_size_area(limits=c(0, ul)) +
	theme_grey() + theme(legend.key=element_rect('white'))
#cat_tds1_77

df4plot <- data.frame(x=imbalances_df1_character_7, y=imbalances_df1_character_8)
cat_tds1_78 <- ggplot(df4plot, aes(x, y)) + coord_cartesian(xlim=c(0, 1), ylim=c(0, 1)) + labs(x="Hell", y="") +
	geom_count(show.legend=FALSE) + scale_size_area(limits=c(0, ul)) +
	theme_bw() + theme(legend.key=element_rect('white'), panel.border=element_rect(colour = 'white'))
#cat_tds1_78

df4plot <- data.frame(x=imbalances_df1_character_8, y=imbalances_df1_character_8)
cat_tds1_88 <- ggplot(df4plot, aes(x, y)) + coord_cartesian(xlim=c(0, 1), ylim=c(0, 1)) + labs(x="SBKL", y="") +
	geom_count(show.legend=FALSE) + scale_size_area(limits=c(0, ul)) +
	theme_grey() + theme(legend.key=element_rect('white'))
#cat_tds1_88

multiplot(
	cat_tds1_11, cat_tds1_12, cat_tds1_13, cat_tds1_14, cat_tds1_15, cat_tds1_16, cat_tds1_17, cat_tds1_18,
	NULL,        cat_tds1_22, cat_tds1_23, cat_tds1_24, cat_tds1_25, cat_tds1_26, cat_tds1_27, cat_tds1_28,
	NULL,        NULL,        cat_tds1_33, cat_tds1_34, cat_tds1_35, cat_tds1_36, cat_tds1_37, cat_tds1_38,
	NULL,        NULL,        NULL,        cat_tds1_44, cat_tds1_45, cat_tds1_46, cat_tds1_47, cat_tds1_48,
	NULL,        NULL,        NULL,        NULL,        cat_tds1_55, cat_tds1_56, cat_tds1_57, cat_tds1_58,
	NULL,        NULL,        NULL,        NULL,        NULL,        cat_tds1_66, cat_tds1_67, cat_tds1_68,
	NULL,        NULL,        NULL,        NULL,        NULL,        NULL, 	cat_tds1_77, cat_tds1_78,
	NULL,        NULL,        NULL,        NULL,        NULL,        NULL, 	NULL, 	     cat_tds1_88,
	cols=8)

grid.text(TeX("$\\rho_s = 0.90$"), x = 0.205, y = 0.950)
grid.text(TeX("$0.90$"), x = 0.330, y = 0.950)
grid.text(TeX("$0.90$"), x = 0.455, y = 0.950)
grid.text(TeX("$1$"), x = 0.580, y = 0.950)
grid.text(TeX("$1$"), x = 0.705, y = 0.950)
grid.text(TeX("$1$"), x = 0.830, y = 0.950)
grid.text(TeX("$1$"), x = 0.955, y = 0.950)

grid.text(TeX("$1$"), x = 0.330, y = 0.825)
grid.text(TeX("$1$"), x = 0.455, y = 0.825)
grid.text(TeX("$0.90$"), x = 0.580, y = 0.825)
grid.text(TeX("$0.90$"), x = 0.705, y = 0.825)
grid.text(TeX("$0.90$"), x = 0.830, y = 0.825)
grid.text(TeX("$0.90$"), x = 0.955, y = 0.825)

grid.text(TeX("$1$"), x = 0.455, y = 0.700)
grid.text(TeX("$0.90$"), x = 0.580, y = 0.700)
grid.text(TeX("$0.90$"), x = 0.705, y = 0.700)
grid.text(TeX("$0.90$"), x = 0.830, y = 0.700)
grid.text(TeX("$0.90$"), x = 0.955, y = 0.700)

grid.text(TeX("$0.90$"), x = 0.580, y = 0.575)
grid.text(TeX("$0.90$"), x = 0.705, y = 0.575)
grid.text(TeX("$0.90$"), x = 0.830, y = 0.575)
grid.text(TeX("$0.90$"), x = 0.955, y = 0.575)

grid.text(TeX("$1$"), x = 0.705, y = 0.450)
grid.text(TeX("$1$"), x = 0.830, y = 0.450)
grid.text(TeX("$1$"), x = 0.955, y = 0.450)

grid.text(TeX("$1$"), x = 0.830, y = 0.325)
grid.text(TeX("$1$"), x = 0.955, y = 0.325)

grid.text(TeX("$1$"), x = 0.955, y = 0.200)

grid.text(TeX("$\\bar{\\rho}_s = 0.98$"), x = 0.095, y = 0.915)
grid.text(TeX("$0.93$"), x = 0.229, y = 0.792)
grid.text(TeX("$0.93$"), x = 0.354, y = 0.667)
grid.text(TeX("$0.93$"), x = 0.479, y = 0.542)
grid.text(TeX("$0.96$"), x = 0.604, y = 0.417)
grid.text(TeX("$0.96$"), x = 0.729, y = 0.292)
grid.text(TeX("$0.96$"), x = 0.854, y = 0.167)
grid.text(TeX("$0.96$"), x = 0.979, y = 0.042)

# Categorical covariate, test data set 2
ul <- 2500 # minimum 1295

df4plot <- data.frame(x=imbalances_df2_character_1, y=imbalances_df2_character_1)
cat_tds2_11_legend <- ggplot(df4plot, aes(x, y)) + coord_cartesian(xlim=c(0, 1), ylim=c(0, 1)) + labs(x="", y="1-PX2") +
	geom_count() + scale_size_area(limits=c(0, ul), breaks=c(1, 10, 100, 1000, 1295)) +
	theme_grey() + theme(legend.key=element_rect('white'), legend.position='top')
#cat_tds2_11 + geom_text(data = ggplot_build(cat_tds2_11)$data[[1]], aes(label = n))
#cat_tds2_11_legend

df4plot <- data.frame(x=imbalances_df2_character_1, y=imbalances_df2_character_1)
cat_tds2_11 <- ggplot(df4plot, aes(x, y)) + coord_cartesian(xlim=c(0, 1), ylim=c(0, 1)) + labs(x="", y="1-PX2") +
	geom_count(show.legend=FALSE) + scale_size_area(limits=c(0, ul)) +
	theme_grey() + theme(legend.key=element_rect('white'))
#cat_tds2_11

df4plot <- data.frame(x=imbalances_df2_character_1, y=imbalances_df2_character_2)
cat_tds2_12 <- ggplot(df4plot, aes(x, y)) + coord_cartesian(xlim=c(0, 1), ylim=c(0, 1)) + labs(x="", y="Eucl") +
	geom_count(show.legend=FALSE) + scale_size_area(limits=c(0, ul)) +
	theme_bw() + theme(legend.key=element_rect('white'), panel.border=element_rect(colour = 'white'))
#cat_tds2_12

df4plot <- data.frame(x=imbalances_df2_character_1, y=imbalances_df2_character_3)
cat_tds2_13 <- ggplot(df4plot, aes(x, y)) + coord_cartesian(xlim=c(0, 1), ylim=c(0, 1)) + labs(x="", y="Manh") +
	geom_count(show.legend=FALSE) + scale_size_area(limits=c(0, ul)) +
	theme_bw() + theme(legend.key=element_rect('white'), panel.border=element_rect(colour = 'white'))
#cat_tds2_13

df4plot <- data.frame(x=imbalances_df2_character_1, y=imbalances_df2_character_4)
cat_tds2_14 <- ggplot(df4plot, aes(x, y)) + coord_cartesian(xlim=c(0, 1), ylim=c(0, 1)) + labs(x="", y="Max") +
	geom_count(show.legend=FALSE) + scale_size_area(limits=c(0, ul)) +
	theme_bw() + theme(legend.key=element_rect('white'), panel.border=element_rect(colour = 'white'))
#cat_tds2_14

df4plot <- data.frame(x=imbalances_df2_character_1, y=imbalances_df2_character_5)
cat_tds2_15 <- ggplot(df4plot, aes(x, y)) + coord_cartesian(xlim=c(0, 1), ylim=c(0, 1)) + labs(x="", y="X2d") +
	geom_count(show.legend=FALSE) + scale_size_area(limits=c(0, ul)) +
	theme_bw() + theme(legend.key=element_rect('white'), panel.border=element_rect(colour = 'white'))
#cat_tds2_15

df4plot <- data.frame(x=imbalances_df2_character_1, y=imbalances_df2_character_6)
cat_tds2_16 <- ggplot(df4plot, aes(x, y)) + coord_cartesian(xlim=c(0, 1), ylim=c(0, 1)) + labs(x="", y="Canb") +
	geom_count(show.legend=FALSE) + scale_size_area(limits=c(0, ul)) +
	theme_bw() + theme(legend.key=element_rect('white'), panel.border=element_rect(colour = 'white'))
#cat_tds2_16

df4plot <- data.frame(x=imbalances_df2_character_1, y=imbalances_df2_character_7)
cat_tds2_17 <- ggplot(df4plot, aes(x, y)) + coord_cartesian(xlim=c(0, 1), ylim=c(0, 1)) + labs(x="", y="Hell") +
	geom_count(show.legend=FALSE) + scale_size_area(limits=c(0, ul)) +
	theme_bw() + theme(legend.key=element_rect('white'), panel.border=element_rect(colour = 'white'))
#cat_tds2_17

df4plot <- data.frame(x=imbalances_df2_character_1, y=imbalances_df2_character_8)
cat_tds2_18 <- ggplot(df4plot, aes(x, y)) + coord_cartesian(xlim=c(0, 1), ylim=c(0, 1)) + labs(x="1-Pt", y="SBKL") +
	geom_count(show.legend=FALSE) + scale_size_area(limits=c(0, ul)) +
	theme_bw() + theme(legend.key=element_rect('white'), panel.border=element_rect(colour = 'white'))
#cat_tds2_18

df4plot <- data.frame(x=imbalances_df2_character_2, y=imbalances_df2_character_2)
cat_tds2_22 <- ggplot(df4plot, aes(x, y)) + coord_cartesian(xlim=c(0, 1), ylim=c(0, 1)) + labs(x="", y="") +
	geom_count(show.legend=FALSE) + scale_size_area(limits=c(0, ul)) +
	theme_grey() + theme(legend.key=element_rect('white'))
#cat_tds2_22

df4plot <- data.frame(x=imbalances_df2_character_2, y=imbalances_df2_character_3)
cat_tds2_23 <- ggplot(df4plot, aes(x, y)) + coord_cartesian(xlim=c(0, 1), ylim=c(0, 1)) + labs(x="", y="") +
	geom_count(show.legend=FALSE) + scale_size_area(limits=c(0, ul)) +
	theme_bw() + theme(legend.key=element_rect('white'), panel.border=element_rect(colour = 'white'))
#cat_tds2_23

df4plot <- data.frame(x=imbalances_df2_character_2, y=imbalances_df2_character_4)
cat_tds2_24 <- ggplot(df4plot, aes(x, y)) + coord_cartesian(xlim=c(0, 1), ylim=c(0, 1)) + labs(x="", y="") +
	geom_count(show.legend=FALSE) + scale_size_area(limits=c(0, ul)) +
	theme_bw() + theme(legend.key=element_rect('white'), panel.border=element_rect(colour = 'white'))
#cat_tds2_24

df4plot <- data.frame(x=imbalances_df2_character_2, y=imbalances_df2_character_5)
cat_tds2_25 <- ggplot(df4plot, aes(x, y)) + coord_cartesian(xlim=c(0, 1), ylim=c(0, 1)) + labs(x="", y="") +
	geom_count(show.legend=FALSE) + scale_size_area(limits=c(0, ul)) +
	theme_bw() + theme(legend.key=element_rect('white'), panel.border=element_rect(colour = 'white'))
#cat_tds2_25

df4plot <- data.frame(x=imbalances_df2_character_2, y=imbalances_df2_character_6)
cat_tds2_26 <- ggplot(df4plot, aes(x, y)) + coord_cartesian(xlim=c(0, 1), ylim=c(0, 1)) + labs(x="", y="") +
	geom_count(show.legend=FALSE) + scale_size_area(limits=c(0, ul)) +
	theme_bw() + theme(legend.key=element_rect('white'), panel.border=element_rect(colour = 'white'))
#cat_tds2_26

df4plot <- data.frame(x=imbalances_df2_character_2, y=imbalances_df2_character_7)
cat_tds2_27 <- ggplot(df4plot, aes(x, y)) + coord_cartesian(xlim=c(0, 1), ylim=c(0, 1)) + labs(x="", y="") +
	geom_count(show.legend=FALSE) + scale_size_area(limits=c(0, ul)) +
	theme_bw() + theme(legend.key=element_rect('white'), panel.border=element_rect(colour = 'white'))
#cat_tds2_27

df4plot <- data.frame(x=imbalances_df2_character_2, y=imbalances_df2_character_8)
cat_tds2_28 <- ggplot(df4plot, aes(x, y)) + coord_cartesian(xlim=c(0, 1), ylim=c(0, 1)) + labs(x="Eucl", y="") +
	geom_count(show.legend=FALSE) + scale_size_area(limits=c(0, ul)) +
	theme_bw() + theme(legend.key=element_rect('white'), panel.border=element_rect(colour = 'white'))
#cat_tds2_28

df4plot <- data.frame(x=imbalances_df2_character_3, y=imbalances_df2_character_3)
cat_tds2_33 <- ggplot(df4plot, aes(x, y)) + coord_cartesian(xlim=c(0, 1), ylim=c(0, 1)) + labs(x="", y="") +
	geom_count(show.legend=FALSE) + scale_size_area(limits=c(0, ul)) +
	theme_grey() + theme(legend.key=element_rect('white'))
#cat_tds2_33

df4plot <- data.frame(x=imbalances_df2_character_3, y=imbalances_df2_character_4)
cat_tds2_34 <- ggplot(df4plot, aes(x, y)) + coord_cartesian(xlim=c(0, 1), ylim=c(0, 1)) + labs(x="", y="") +
	geom_count(show.legend=FALSE) + scale_size_area(limits=c(0, ul)) +
	theme_bw() + theme(legend.key=element_rect('white'), panel.border=element_rect(colour = 'white'))
#cat_tds2_34

df4plot <- data.frame(x=imbalances_df2_character_3, y=imbalances_df2_character_5)
cat_tds2_35 <- ggplot(df4plot, aes(x, y)) + coord_cartesian(xlim=c(0, 1), ylim=c(0, 1)) + labs(x="", y="") +
	geom_count(show.legend=FALSE) + scale_size_area(limits=c(0, ul)) +
	theme_bw() + theme(legend.key=element_rect('white'), panel.border=element_rect(colour = 'white'))
#cat_tds2_35

df4plot <- data.frame(x=imbalances_df2_character_3, y=imbalances_df2_character_6)
cat_tds2_36 <- ggplot(df4plot, aes(x, y)) + coord_cartesian(xlim=c(0, 1), ylim=c(0, 1))+ labs(x="", y="") +
	geom_count(show.legend=FALSE)  + scale_size_area(limits=c(0, ul)) +
	theme_bw() + theme(legend.key=element_rect('white'), panel.border=element_rect(colour = 'white'))
#cat_tds2_36

df4plot <- data.frame(x=imbalances_df2_character_3, y=imbalances_df2_character_7)
cat_tds2_37 <- ggplot(df4plot, aes(x, y)) + coord_cartesian(xlim=c(0, 1), ylim=c(0, 1)) + labs(x="", y="") +
	geom_count(show.legend=FALSE) + scale_size_area(limits=c(0, ul)) +
	theme_bw() + theme(legend.key=element_rect('white'), panel.border=element_rect(colour = 'white'))
#cat_tds2_37

df4plot <- data.frame(x=imbalances_df2_character_3, y=imbalances_df2_character_8)
cat_tds2_38 <- ggplot(df4plot, aes(x, y)) + coord_cartesian(xlim=c(0, 1), ylim=c(0, 1)) + labs(x="Manh", y="") +
	geom_count(show.legend=FALSE) + scale_size_area(limits=c(0, ul)) +
	theme_bw() + theme(legend.key=element_rect('white'), panel.border=element_rect(colour = 'white'))
#cat_tds2_38

df4plot <- data.frame(x=imbalances_df2_character_4, y=imbalances_df2_character_4)
cat_tds2_44 <- ggplot(df4plot, aes(x, y)) + coord_cartesian(xlim=c(0, 1), ylim=c(0, 1)) + labs(x="", y="") +
	geom_count(show.legend=FALSE) + scale_size_area(limits=c(0, ul)) +
	theme_grey() + theme(legend.key=element_rect('white'))
#cat_tds2_44

df4plot <- data.frame(x=imbalances_df2_character_4, y=imbalances_df2_character_5)
cat_tds2_45 <- ggplot(df4plot, aes(x, y)) + coord_cartesian(xlim=c(0, 1), ylim=c(0, 1)) + labs(x="", y="") +
	geom_count(show.legend=FALSE) + scale_size_area(limits=c(0, ul)) +
	theme_bw() + theme(legend.key=element_rect('white'), panel.border=element_rect(colour = 'white'))
#cat_tds2_45

df4plot <- data.frame(x=imbalances_df2_character_4, y=imbalances_df2_character_6)
cat_tds2_46 <- ggplot(df4plot, aes(x, y)) + coord_cartesian(xlim=c(0, 1), ylim=c(0, 1)) + labs(x="", y="") +
	geom_count(show.legend=FALSE)+ scale_size_area(limits=c(0, ul)) +
	theme_bw() + theme(legend.key=element_rect('white'), panel.border=element_rect(colour = 'white'))
#cat_tds2_46

df4plot <- data.frame(x=imbalances_df2_character_4, y=imbalances_df2_character_7)
cat_tds2_47 <- ggplot(df4plot, aes(x, y)) + coord_cartesian(xlim=c(0, 1), ylim=c(0, 1)) + labs(x="", y="") +
	geom_count(show.legend=FALSE) + scale_size_area(limits=c(0, ul)) +
	theme_bw() + theme(legend.key=element_rect('white'), panel.border=element_rect(colour = 'white'))
#cat_tds2_47

df4plot <- data.frame(x=imbalances_df2_character_4, y=imbalances_df2_character_8)
cat_tds2_48 <- ggplot(df4plot, aes(x, y)) + coord_cartesian(xlim=c(0, 1), ylim=c(0, 1)) + labs(x="Max", y="") +
	geom_count(show.legend=FALSE) + scale_size_area(limits=c(0, ul)) +
	theme_bw() + theme(legend.key=element_rect('white'), panel.border=element_rect(colour = 'white'))
#cat_tds2_48

df4plot <- data.frame(x=imbalances_df2_character_5, y=imbalances_df2_character_5)
cat_tds2_55 <- ggplot(df4plot, aes(x, y)) + coord_cartesian(xlim=c(0, 1), ylim=c(0, 1)) + labs(x="", y="") +
	geom_count(show.legend=FALSE) + scale_size_area(limits=c(0, ul)) +
	theme_grey() + theme(legend.key=element_rect('white'))
#cat_tds2_55

df4plot <- data.frame(x=imbalances_df2_character_5, y=imbalances_df2_character_6)
cat_tds2_56 <- ggplot(df4plot, aes(x, y)) + coord_cartesian(xlim=c(0, 1), ylim=c(0, 1)) + labs(x="", y="") +
	geom_count(show.legend=FALSE) + scale_size_area(limits=c(0, ul)) +
	theme_bw() + theme(legend.key=element_rect('white'), panel.border=element_rect(colour = 'white'))
#cat_tds2_56

df4plot <- data.frame(x=imbalances_df2_character_5, y=imbalances_df2_character_7)
cat_tds2_57 <- ggplot(df4plot, aes(x, y)) + coord_cartesian(xlim=c(0, 1), ylim=c(0, 1)) + labs(x="", y="") +
	geom_count(show.legend=FALSE) + scale_size_area(limits=c(0, ul)) +
	theme_bw() + theme(legend.key=element_rect('white'), panel.border=element_rect(colour = 'white'))
#cat_tds2_57

df4plot <- data.frame(x=imbalances_df2_character_5, y=imbalances_df2_character_8)
cat_tds2_58 <- ggplot(df4plot, aes(x, y)) + coord_cartesian(xlim=c(0, 1), ylim=c(0, 1)) + labs(x="X2d", y="") +
	geom_count(show.legend=FALSE) + scale_size_area(limits=c(0, ul)) +
	theme_bw() + theme(legend.key=element_rect('white'), panel.border=element_rect(colour = 'white'))
#cat_tds2_58

df4plot <- data.frame(x=imbalances_df2_character_6, y=imbalances_df2_character_6)
cat_tds2_66 <- ggplot(df4plot, aes(x, y)) + coord_cartesian(xlim=c(0, 1), ylim=c(0, 1)) + labs(x="", y="") +
	geom_count(show.legend=FALSE) + scale_size_area(limits=c(0, ul)) +
	theme_grey() + theme(legend.key=element_rect('white'))
#cat_tds2_66

df4plot <- data.frame(x=imbalances_df2_character_6, y=imbalances_df2_character_7)
cat_tds2_67 <- ggplot(df4plot, aes(x, y)) + coord_cartesian(xlim=c(0, 1), ylim=c(0, 1)) + labs(x="", y="") +
	geom_count(show.legend=FALSE) + scale_size_area(limits=c(0, ul)) +
	theme_bw() + theme(legend.key=element_rect('white'), panel.border=element_rect(colour = 'white'))
#cat_tds2_67

df4plot <- data.frame(x=imbalances_df2_character_6, y=imbalances_df2_character_8)
cat_tds2_68 <- ggplot(df4plot, aes(x, y)) + coord_cartesian(xlim=c(0, 1), ylim=c(0, 1)) + labs(x="Canb", y="") +
	geom_count(show.legend=FALSE) + scale_size_area(limits=c(0, ul)) +
	theme_bw() + theme(legend.key=element_rect('white'), panel.border=element_rect(colour = 'white'))
#cat_tds2_68

df4plot <- data.frame(x=imbalances_df2_character_7, y=imbalances_df2_character_7)
cat_tds2_77 <- ggplot(df4plot, aes(x, y)) + coord_cartesian(xlim=c(0, 1), ylim=c(0, 1)) + labs(x="", y="") +
	geom_count(show.legend=FALSE) + scale_size_area(limits=c(0, ul)) +
	theme_grey() + theme(legend.key=element_rect('white'))
#cat_tds2_77

df4plot <- data.frame(x=imbalances_df2_character_7, y=imbalances_df2_character_8)
cat_tds2_78 <- ggplot(df4plot, aes(x, y)) + coord_cartesian(xlim=c(0, 1), ylim=c(0, 1)) + labs(x="Hell", y="") +
	geom_count(show.legend=FALSE) + scale_size_area(limits=c(0, ul)) +
	theme_bw() + theme(legend.key=element_rect('white'), panel.border=element_rect(colour = 'white'))
#cat_tds2_78

df4plot <- data.frame(x=imbalances_df2_character_8, y=imbalances_df2_character_8)
cat_tds2_88 <- ggplot(df4plot, aes(x, y)) + coord_cartesian(xlim=c(0, 1), ylim=c(0, 1)) + labs(x="SBKL", y="") +
	geom_count(show.legend=FALSE) + scale_size_area(limits=c(0, ul)) +
	theme_grey() + theme(legend.key=element_rect('white'))
#cat_tds2_88

multiplot(
	cat_tds2_11, cat_tds2_12, cat_tds2_13, cat_tds2_14, cat_tds2_15, cat_tds2_16, cat_tds2_17, cat_tds2_18,
	NULL,        cat_tds2_22, cat_tds2_23, cat_tds2_24, cat_tds2_25, cat_tds2_26, cat_tds2_27, cat_tds2_28,
	NULL,        NULL,        cat_tds2_33, cat_tds2_34, cat_tds2_35, cat_tds2_36, cat_tds2_37, cat_tds2_38,
	NULL,        NULL,        NULL,        cat_tds2_44, cat_tds2_45, cat_tds2_46, cat_tds2_47, cat_tds2_48,
	NULL,        NULL,        NULL,        NULL,        cat_tds2_55, cat_tds2_56, cat_tds2_57, cat_tds2_58,
	NULL,        NULL,        NULL,        NULL,        NULL,        cat_tds2_66, cat_tds2_67, cat_tds2_68,
	NULL,        NULL,        NULL,        NULL,        NULL,        NULL, 	cat_tds2_77, cat_tds2_78,
	NULL,        NULL,        NULL,        NULL,        NULL,        NULL, 	NULL, 	     cat_tds2_88,
	cols=8)

grid.text(TeX("$\\rho_s = 0.98$"), x = 0.205, y = 0.950)
grid.text(TeX("$0.95$"), x = 0.330, y = 0.950)
grid.text(TeX("$0.93$"), x = 0.455, y = 0.950)
grid.text(TeX("$0.98$"), x = 0.580, y = 0.950)
grid.text(TeX("$0.94$"), x = 0.705, y = 0.950)
grid.text(TeX("$0.96$"), x = 0.830, y = 0.950)
grid.text(TeX("$0.98$"), x = 0.955, y = 0.950)

grid.text(TeX("$0.98$"), x = 0.330, y = 0.825)
grid.text(TeX("$0.95$"), x = 0.455, y = 0.825)
grid.text(TeX("$0.96$"), x = 0.580, y = 0.825)
grid.text(TeX("$0.92$"), x = 0.705, y = 0.825)
grid.text(TeX("$0.92$"), x = 0.830, y = 0.825)
grid.text(TeX("$0.98$"), x = 0.955, y = 0.825)

grid.text(TeX("$0.90$"), x = 0.455, y = 0.700)
grid.text(TeX("$0.94$"), x = 0.580, y = 0.700)
grid.text(TeX("$0.91$"), x = 0.705, y = 0.700)
grid.text(TeX("$0.89$"), x = 0.830, y = 0.700)
grid.text(TeX("$0.96$"), x = 0.955, y = 0.700)

grid.text(TeX("$0.89$"), x = 0.580, y = 0.575)
grid.text(TeX("$0.81$"), x = 0.705, y = 0.575)
grid.text(TeX("$0.84$"), x = 0.830, y = 0.575)
grid.text(TeX("$0.93$"), x = 0.955, y = 0.575)

grid.text(TeX("$0.97$"), x = 0.705, y = 0.450)
grid.text(TeX("$0.98$"), x = 0.830, y = 0.450)
grid.text(TeX("$0.96$"), x = 0.955, y = 0.450)

grid.text(TeX("$0.94$"), x = 0.830, y = 0.325)
grid.text(TeX("$0.90$"), x = 0.955, y = 0.325)

grid.text(TeX("$0.93$"), x = 0.955, y = 0.200)

grid.text(TeX("$\\bar{\\rho}_s = 0.96$"), x = 0.095, y = 0.915)
grid.text(TeX("$0.96$"), x = 0.229, y = 0.792)
grid.text(TeX("$0.93$"), x = 0.354, y = 0.667)
grid.text(TeX("$0.89$"), x = 0.479, y = 0.542)
grid.text(TeX("$0.96$"), x = 0.604, y = 0.417)
grid.text(TeX("$0.91$"), x = 0.729, y = 0.292)
grid.text(TeX("$0.92$"), x = 0.854, y = 0.167)
grid.text(TeX("$0.95$"), x = 0.979, y = 0.042)

# Integer covariate, test data set 1
ul <- 10000 # minimum 1527

df4plot <- data.frame(x=imbalances_df1_integer_1, y=imbalances_df1_integer_1)
int_tds1_11_legend <- ggplot(df4plot, aes(x, y)) + coord_cartesian(xlim=c(0, 1), ylim=c(0, 1)) + labs(x="", y="1-PKS") +
	geom_count() + scale_size_area(limits=c(0, ul), breaks=c(1, 10, 100, 1000, 1527)) +
	theme_grey() + theme(legend.key=element_rect('white'), legend.position='top')
#int_tds1_11 + geom_text(data = ggplot_build(int_tds1_11)$data[[1]], aes(label = n))
#int_tds1_11_legend

df4plot <- data.frame(x=imbalances_df1_integer_1, y=imbalances_df1_integer_1)
int_tds1_11 <- ggplot(df4plot, aes(x, y)) + coord_cartesian(xlim=c(0, 1), ylim=c(0, 1)) + labs(x="", y="1-PKS") +
	geom_count(show.legend=FALSE) + scale_size_area(limits=c(0, ul)) +
	theme_grey() + theme(legend.key=element_rect('white'))

	df4plot <- data.frame(x=imbalances_df1_integer_1, y=imbalances_df1_integer_2)
int_tds1_12 <- ggplot(df4plot, aes(x, y)) + coord_cartesian(xlim=c(0, 1), ylim=c(0, 1)) + labs(x="1-PKS", y="Eucl") +
	geom_count(show.legend=FALSE) + scale_size_area(limits=c(0, ul)) +
	theme_bw() + theme(legend.key=element_rect('white'), panel.border=element_rect(colour = 'white'))
#int_tds1_12

df4plot <- data.frame(x=imbalances_df1_integer_2, y=imbalances_df1_integer_2)
int_tds1_22 <- ggplot(df4plot, aes(x, y)) + coord_cartesian(xlim=c(0, 1), ylim=c(0, 1)) + labs(x="Eucl", y="") +
	geom_count(show.legend=FALSE) + scale_size_area(limits=c(0, ul)) +
	theme_grey() + theme(legend.key=element_rect('white'))
#int_tds1_22

multiplot(
	int_tds1_11, int_tds1_12,
	NULL,        int_tds1_22,
	cols=2)

grid.text(TeX("$\\rho_s = 0.54$"), x = 0.806, y = 0.795)

# Integer covariate, test data set 2
ul <- 10000 # minimum 2881

df4plot <- data.frame(x=imbalances_df2_integer_1, y=imbalances_df2_integer_1)
int_tds2_11_legend <- ggplot(df4plot, aes(x, y)) + coord_cartesian(xlim=c(0, 1), ylim=c(0, 1)) + labs(x="", y="1-PKS") +
	geom_count() + scale_size_area(limits=c(0, ul), breaks=c(2, 10, 100, 1000, 2881)) +
	theme_grey() + theme(legend.key=element_rect('white'), legend.position='top')
#int_tds2_11 + geom_text(data = ggplot_build(int_tds2_11)$data[[1]], aes(label = n))
#int_tds2_11_legend

df4plot <- data.frame(x=imbalances_df2_integer_1, y=imbalances_df2_integer_1)
int_tds2_11 <- ggplot(df4plot, aes(x, y)) + coord_cartesian(xlim=c(0, 1), ylim=c(0, 1)) + labs(x="", y="1-PKS") +
	geom_count(show.legend=FALSE) + scale_size_area(limits=c(0, ul)) +
	theme_grey() + theme(legend.key=element_rect('white'))
#int_tds2_11

df4plot <- data.frame(x=imbalances_df2_integer_1, y=imbalances_df2_integer_2)
int_tds2_12 <- ggplot(df4plot, aes(x, y)) + coord_cartesian(xlim=c(0, 1), ylim=c(0, 1)) + labs(x="1-PKS", y="Eucl") +
	geom_count(show.legend=FALSE) + scale_size_area(limits=c(0, ul)) +
	theme_bw() + theme(legend.key=element_rect('white'), panel.border=element_rect(colour = 'white'))
#int_tds2_12

df4plot <- data.frame(x=imbalances_df2_integer_2, y=imbalances_df2_integer_2)
int_tds2_22 <- ggplot(df4plot, aes(x, y)) + coord_cartesian(xlim=c(0, 1), ylim=c(0, 1)) + labs(x="Eucl", y="") +
	geom_count(show.legend=FALSE) + scale_size_area(limits=c(0, ul)) +
	theme_grey() + theme(legend.key=element_rect('white'))
#int_tds2_22

multiplot(
	int_tds2_11, int_tds2_12,
	NULL,        int_tds2_22,
	cols=2)

grid.text(TeX("$\\rho_s$ undef."), x = 0.808, y = 0.795)

# Continuous covariate, test data set 1
ul <- 2500 # minimum 1253

df4plot <- data.frame(x=imbalances_df1_double_1, y=imbalances_df1_double_1)
con_tds1_11_legend <- ggplot(df4plot, aes(x, y)) + coord_cartesian(xlim=c(0, 1), ylim=c(0, 1)) + labs(x="", y="1-Pt") +
	geom_count() + scale_size_area(limits=c(0, ul), breaks=c(1, 10, 100, 1000, 1253)) +
	theme_grey() + theme(legend.key=element_rect('white'), legend.position='top')
#con_tds1_11 + geom_text(data = ggplot_build(con_tds1_11)$data[[1]], aes(label = n))
#con_tds1_11_legend

df4plot <- data.frame(x=imbalances_df1_double_1, y=imbalances_df1_double_1)
con_tds1_11 <- ggplot(df4plot, aes(x, y)) + coord_cartesian(xlim=c(0, 1), ylim=c(0, 1)) + labs(x="", y="1-Pt") +
	geom_count(show.legend=FALSE) + scale_size_area(limits=c(0, ul)) +
	theme_grey() + theme(legend.key=element_rect('white'))
#con_tds1_11

df4plot <- data.frame(x=imbalances_df1_double_1, y=imbalances_df1_double_2)
con_tds1_12 <- ggplot(df4plot, aes(x, y)) + coord_cartesian(xlim=c(0, 1), ylim=c(0, 1)) + labs(x="", y="1-PU") +
	geom_count(show.legend=FALSE) + scale_size_area(limits=c(0, ul)) +
	theme_bw() + theme(legend.key=element_rect('white'), panel.border=element_rect(colour = 'white'))
#con_tds1_12

df4plot <- data.frame(x=imbalances_df1_double_1, y=imbalances_df1_double_3)
con_tds1_13 <- ggplot(df4plot, aes(x, y)) + coord_cartesian(xlim=c(0, 1), ylim=c(0, 1)) + labs(x="", y="1-PKS") +
	geom_count(show.legend=FALSE) + scale_size_area(limits=c(0, ul)) +
	theme_bw() + theme(legend.key=element_rect('white'), panel.border=element_rect(colour = 'white'))
#con_tds1_13

df4plot <- data.frame(x=imbalances_df1_double_1, y=imbalances_df1_double_4)
con_tds1_14 <- ggplot(df4plot, aes(x, y)) + coord_cartesian(xlim=c(0, 1), ylim=c(0, 1)) + labs(x="", y="Mrdq") +
	geom_count(show.legend=FALSE) + scale_size_area(limits=c(0, ul)) +
	theme_bw() + theme(legend.key=element_rect('white'), panel.border=element_rect(colour = 'white'))
#con_tds1_14

df4plot <- data.frame(x=imbalances_df1_double_1, y=imbalances_df1_double_5)
con_tds1_15 <- ggplot(df4plot, aes(x, y)) + coord_cartesian(xlim=c(0, 1), ylim=c(0, 1)) + labs(x="", y="AbCDF") +
	geom_count(show.legend=FALSE) + scale_size_area(limits=c(0, ul)) +
	theme_bw() + theme(legend.key=element_rect('white'), panel.border=element_rect(colour = 'white'))
#con_tds1_15

df4plot <- data.frame(x=imbalances_df1_double_1, y=imbalances_df1_double_6)
con_tds1_16 <- ggplot(df4plot, aes(x, y)) + coord_cartesian(xlim=c(0, 1), ylim=c(0, 1)) + labs(x="1-Pt", y="SKL") +
	geom_count(show.legend=FALSE) + scale_size_area(limits=c(0, ul)) +
	theme_bw() + theme(legend.key=element_rect('white'), panel.border=element_rect(colour = 'white'))
#con_tds1_16

df4plot <- data.frame(x=imbalances_df1_double_2, y=imbalances_df1_double_2)
con_tds1_22 <- ggplot(df4plot, aes(x, y)) + coord_cartesian(xlim=c(0, 1), ylim=c(0, 1)) + labs(x="", y="") +
	geom_count(show.legend=FALSE) + scale_size_area(limits=c(0, ul)) +
	theme_grey() + theme(legend.key=element_rect('white'))
#con_tds1_22

df4plot <- data.frame(x=imbalances_df1_double_2, y=imbalances_df1_double_3)
con_tds1_23 <- ggplot(df4plot, aes(x, y)) + coord_cartesian(xlim=c(0, 1), ylim=c(0, 1)) + labs(x="", y="") +
	geom_count(show.legend=FALSE) + scale_size_area(limits=c(0, ul)) +
	theme_bw() + theme(legend.key=element_rect('white'), panel.border=element_rect(colour = 'white'))
#con_tds1_23

df4plot <- data.frame(x=imbalances_df1_double_2, y=imbalances_df1_double_4)
con_tds1_24 <- ggplot(df4plot, aes(x, y)) + coord_cartesian(xlim=c(0, 1), ylim=c(0, 1)) + labs(x="", y="") +
	geom_count(show.legend=FALSE) + scale_size_area(limits=c(0, ul)) +
	theme_bw() + theme(legend.key=element_rect('white'), panel.border=element_rect(colour = 'white'))
#con_tds1_24

df4plot <- data.frame(x=imbalances_df1_double_2, y=imbalances_df1_double_5)
con_tds1_25 <- ggplot(df4plot, aes(x, y)) + coord_cartesian(xlim=c(0, 1), ylim=c(0, 1)) + labs(x="", y="") +
	geom_count(show.legend=FALSE) + scale_size_area(limits=c(0, ul)) +
	theme_bw() + theme(legend.key=element_rect('white'), panel.border=element_rect(colour = 'white'))
#con_tds1_25

df4plot <- data.frame(x=imbalances_df1_double_2, y=imbalances_df1_double_6)
con_tds1_26 <- ggplot(df4plot, aes(x, y)) + coord_cartesian(xlim=c(0, 1), ylim=c(0, 1)) + labs(x="1-PU", y="") +
	geom_count(show.legend=FALSE) + scale_size_area(limits=c(0, ul)) +
	theme_bw() + theme(legend.key=element_rect('white'), panel.border=element_rect(colour = 'white'))
#con_tds1_26

df4plot <- data.frame(x=imbalances_df1_double_3, y=imbalances_df1_double_3)
con_tds1_33 <- ggplot(df4plot, aes(x, y)) + coord_cartesian(xlim=c(0, 1), ylim=c(0, 1)) + labs(x="", y="") +
	geom_count(show.legend=FALSE) + scale_size_area(limits=c(0, ul)) +
	theme_grey() + theme(legend.key=element_rect('white'))
#con_tds1_33

df4plot <- data.frame(x=imbalances_df1_double_3, y=imbalances_df1_double_4)
con_tds1_34 <- ggplot(df4plot, aes(x, y)) + coord_cartesian(xlim=c(0, 1), ylim=c(0, 1)) + labs(x="", y="") +
	geom_count(show.legend=FALSE) + scale_size_area(limits=c(0, ul)) +
	theme_bw() + theme(legend.key=element_rect('white'), panel.border=element_rect(colour = 'white'))
#con_tds1_34

df4plot <- data.frame(x=imbalances_df1_double_3, y=imbalances_df1_double_5)
con_tds1_35 <- ggplot(df4plot, aes(x, y)) + coord_cartesian(xlim=c(0, 1), ylim=c(0, 1)) + labs(x="", y="") +
	geom_count(show.legend=FALSE) + scale_size_area(limits=c(0, ul)) +
	theme_bw() + theme(legend.key=element_rect('white'), panel.border=element_rect(colour = 'white'))
#con_tds1_35

df4plot <- data.frame(x=imbalances_df1_double_3, y=imbalances_df1_double_6)
con_tds1_36 <- ggplot(df4plot, aes(x, y)) + coord_cartesian(xlim=c(0, 1), ylim=c(0, 1))+ labs(x="1-PKS", y="") +
	geom_count(show.legend=FALSE)  + scale_size_area(limits=c(0, ul)) +
	theme_bw() + theme(legend.key=element_rect('white'), panel.border=element_rect(colour = 'white'))
#con_tds1_36

df4plot <- data.frame(x=imbalances_df1_double_4, y=imbalances_df1_double_4)
con_tds1_44 <- ggplot(df4plot, aes(x, y)) + coord_cartesian(xlim=c(0, 1), ylim=c(0, 1)) + labs(x="", y="") +
	geom_count(show.legend=FALSE) + scale_size_area(limits=c(0, ul)) +
	theme_grey() + theme(legend.key=element_rect('white'))
#con_tds1_44

df4plot <- data.frame(x=imbalances_df1_double_4, y=imbalances_df1_double_5)
con_tds1_45 <- ggplot(df4plot, aes(x, y)) + coord_cartesian(xlim=c(0, 1), ylim=c(0, 1)) + labs(x="", y="") +
	geom_count(show.legend=FALSE) + scale_size_area(limits=c(0, ul)) +
	theme_bw() + theme(legend.key=element_rect('white'), panel.border=element_rect(colour = 'white'))
#con_tds1_45

df4plot <- data.frame(x=imbalances_df1_double_4, y=imbalances_df1_double_6)
con_tds1_46 <- ggplot(df4plot, aes(x, y)) + coord_cartesian(xlim=c(0, 1), ylim=c(0, 1)) + labs(x="Mrdq", y="") +
	geom_count(show.legend=FALSE)+ scale_size_area(limits=c(0, ul)) +
	theme_bw() + theme(legend.key=element_rect('white'), panel.border=element_rect(colour = 'white'))
#con_tds1_46

df4plot <- data.frame(x=imbalances_df1_double_5, y=imbalances_df1_double_5)
con_tds1_55 <- ggplot(df4plot, aes(x, y)) + coord_cartesian(xlim=c(0, 1), ylim=c(0, 1)) + labs(x="", y="") +
	geom_count(show.legend=FALSE) + scale_size_area(limits=c(0, ul)) +
	theme_grey() + theme(legend.key=element_rect('white'))
#con_tds1_55

df4plot <- data.frame(x=imbalances_df1_double_5, y=imbalances_df1_double_6)
con_tds1_56 <- ggplot(df4plot, aes(x, y)) + coord_cartesian(xlim=c(0, 1), ylim=c(0, 1)) + labs(x="AbCDF", y="") +
	geom_count(show.legend=FALSE) + scale_size_area(limits=c(0, ul)) +
	theme_bw() + theme(legend.key=element_rect('white'), panel.border=element_rect(colour = 'white'))
#con_tds1_56

df4plot <- data.frame(x=imbalances_df1_double_6, y=imbalances_df1_double_6)
con_tds1_66 <- ggplot(df4plot, aes(x, y)) + coord_cartesian(xlim=c(0, 1), ylim=c(0, 1)) + labs(x="SKL", y="") +
	geom_count(show.legend=FALSE) + scale_size_area(limits=c(0, ul)) +
	theme_grey() + theme(legend.key=element_rect('white'))
#con_tds1_66

multiplot(
	con_tds1_11, con_tds1_12, con_tds1_13, con_tds1_14, con_tds1_15, con_tds1_16,
	NULL,        con_tds1_22, con_tds1_23, con_tds1_24, con_tds1_25, con_tds1_26,
	NULL,        NULL,        con_tds1_33, con_tds1_34, con_tds1_35, con_tds1_36,
	NULL,        NULL,        NULL,        con_tds1_44, con_tds1_45, con_tds1_46,
	NULL,        NULL,        NULL,        NULL,        con_tds1_55, con_tds1_56,
	NULL,        NULL,        NULL,        NULL,        NULL,        con_tds1_66,
	cols=6)

grid.text(TeX("$\\rho_s = 0.89$"), x = 0.271, y = 0.934)
grid.text(TeX("$0.65$"), x = 0.438, y = 0.934)
grid.text(TeX("$0.68$"), x = 0.605, y = 0.934)
grid.text(TeX("$0.74$"), x = 0.771, y = 0.934)
grid.text(TeX("$0.44$"), x = 0.938, y = 0.934)

grid.text(TeX("$0.79$"), x = 0.438, y = 0.767)
grid.text(TeX("$0.75$"), x = 0.605, y = 0.767)
grid.text(TeX("$0.78$"), x = 0.771, y = 0.767)
grid.text(TeX("$0.53$"), x = 0.938, y = 0.767)

grid.text(TeX("$0.76$"), x = 0.605, y = 0.601)
grid.text(TeX("$0.80$"), x = 0.771, y = 0.601)
grid.text(TeX("$0.75$"), x = 0.938, y = 0.601)

grid.text(TeX("$0.88$"), x = 0.771, y = 0.434)
grid.text(TeX("$0.78$"), x = 0.938, y = 0.434)

grid.text(TeX("$0.85$"), x = 0.938, y = 0.267)

grid.text(TeX("$\\bar{\\rho}_s = 0.68$"), x = 0.125, y = 0.887)
grid.text(TeX("$0.75$"), x = 0.307, y = 0.721)
grid.text(TeX("$0.75$"), x = 0.473, y = 0.554)
grid.text(TeX("$0.77$"), x = 0.640, y = 0.387)
grid.text(TeX("$0.81$"), x = 0.807, y = 0.220)
grid.text(TeX("$0.67$"), x = 0.973, y = 0.054)

# Continuous covariate, test data set 2
ul <- 2500 # minimum 1093

df4plot <- data.frame(x=imbalances_df2_double_1, y=imbalances_df2_double_1)
con_tds2_11_legend <- ggplot(df4plot, aes(x, y)) + coord_cartesian(xlim=c(0, 1), ylim=c(0, 1)) + labs(x="", y="1-Pt") +
	geom_count() + scale_size_area(limits=c(0, ul), breaks=c(1, 10, 100, 1000, 1093)) +
	theme_grey() + theme(legend.key=element_rect('white'), legend.position='top')
#con_tds2_11 + geom_text(data = ggplot_build(con_tds2_11)$data[[1]], aes(label = n))
#con_tds2_11_legend

df4plot <- data.frame(x=imbalances_df2_double_1, y=imbalances_df2_double_1)
con_tds2_11 <- ggplot(df4plot, aes(x, y)) + coord_cartesian(xlim=c(0, 1), ylim=c(0, 1)) + labs(x="", y="1-Pt") +
	geom_count(show.legend=FALSE) + scale_size_area(limits=c(0, ul)) +
	theme_grey() + theme(legend.key=element_rect('white'))
#con_tds2_11

df4plot <- data.frame(x=imbalances_df2_double_1, y=imbalances_df2_double_2)
con_tds2_12 <- ggplot(df4plot, aes(x, y)) + coord_cartesian(xlim=c(0, 1), ylim=c(0, 1)) + labs(x="", y="1-PU") +
	geom_count(show.legend=FALSE) + scale_size_area(limits=c(0, ul)) +
	theme_bw() + theme(legend.key=element_rect('white'), panel.border=element_rect(colour = 'white'))
#con_tds2_12

df4plot <- data.frame(x=imbalances_df2_double_1, y=imbalances_df2_double_3)
con_tds2_13 <- ggplot(df4plot, aes(x, y)) + coord_cartesian(xlim=c(0, 1), ylim=c(0, 1)) + labs(x="", y="1-PKS") +
	geom_count(show.legend=FALSE) + scale_size_area(limits=c(0, ul)) +
	theme_bw() + theme(legend.key=element_rect('white'), panel.border=element_rect(colour = 'white'))
#con_tds2_13

df4plot <- data.frame(x=imbalances_df2_double_1, y=imbalances_df2_double_4)
con_tds2_14 <- ggplot(df4plot, aes(x, y)) + coord_cartesian(xlim=c(0, 1), ylim=c(0, 1)) + labs(x="", y="Mrdq") +
	geom_count(show.legend=FALSE) + scale_size_area(limits=c(0, ul)) +
	theme_bw() + theme(legend.key=element_rect('white'), panel.border=element_rect(colour = 'white'))
#con_tds2_14

df4plot <- data.frame(x=imbalances_df2_double_1, y=imbalances_df2_double_5)
con_tds2_15 <- ggplot(df4plot, aes(x, y)) + coord_cartesian(xlim=c(0, 1), ylim=c(0, 1)) + labs(x="", y="AbCDF") +
	geom_count(show.legend=FALSE) + scale_size_area(limits=c(0, ul)) +
	theme_bw() + theme(legend.key=element_rect('white'), panel.border=element_rect(colour = 'white'))
#con_tds2_15

df4plot <- data.frame(x=imbalances_df2_double_1, y=imbalances_df2_double_6)
con_tds2_16 <- ggplot(df4plot, aes(x, y)) + coord_cartesian(xlim=c(0, 1), ylim=c(0, 1)) + labs(x="1-Pt", y="SKL") +
	geom_count(show.legend=FALSE) + scale_size_area(limits=c(0, ul)) +
	theme_bw() + theme(legend.key=element_rect('white'), panel.border=element_rect(colour = 'white'))
#con_tds2_16

df4plot <- data.frame(x=imbalances_df2_double_2, y=imbalances_df2_double_2)
con_tds2_22 <- ggplot(df4plot, aes(x, y)) + coord_cartesian(xlim=c(0, 1), ylim=c(0, 1)) + labs(x="", y="") +
	geom_count(show.legend=FALSE) + scale_size_area(limits=c(0, ul)) +
	theme_grey() + theme(legend.key=element_rect('white'))
#con_tds2_22

df4plot <- data.frame(x=imbalances_df2_double_2, y=imbalances_df2_double_3)
con_tds2_23 <- ggplot(df4plot, aes(x, y)) + coord_cartesian(xlim=c(0, 1), ylim=c(0, 1)) + labs(x="", y="") +
	geom_count(show.legend=FALSE) + scale_size_area(limits=c(0, ul)) +
	theme_bw() + theme(legend.key=element_rect('white'), panel.border=element_rect(colour = 'white'))
#con_tds2_23

df4plot <- data.frame(x=imbalances_df2_double_2, y=imbalances_df2_double_4)
con_tds2_24 <- ggplot(df4plot, aes(x, y)) + coord_cartesian(xlim=c(0, 1), ylim=c(0, 1)) + labs(x="", y="") +
	geom_count(show.legend=FALSE) + scale_size_area(limits=c(0, ul)) +
	theme_bw() + theme(legend.key=element_rect('white'), panel.border=element_rect(colour = 'white'))
#con_tds2_24

df4plot <- data.frame(x=imbalances_df2_double_2, y=imbalances_df2_double_5)
con_tds2_25 <- ggplot(df4plot, aes(x, y)) + coord_cartesian(xlim=c(0, 1), ylim=c(0, 1)) + labs(x="", y="") +
	geom_count(show.legend=FALSE) + scale_size_area(limits=c(0, ul)) +
	theme_bw() + theme(legend.key=element_rect('white'), panel.border=element_rect(colour = 'white'))
#con_tds2_25

df4plot <- data.frame(x=imbalances_df2_double_2, y=imbalances_df2_double_6)
con_tds2_26 <- ggplot(df4plot, aes(x, y)) + coord_cartesian(xlim=c(0, 1), ylim=c(0, 1)) + labs(x="1-PU", y="") +
	geom_count(show.legend=FALSE) + scale_size_area(limits=c(0, ul)) +
	theme_bw() + theme(legend.key=element_rect('white'), panel.border=element_rect(colour = 'white'))
#con_tds2_26

df4plot <- data.frame(x=imbalances_df2_double_3, y=imbalances_df2_double_3)
con_tds2_33 <- ggplot(df4plot, aes(x, y)) + coord_cartesian(xlim=c(0, 1), ylim=c(0, 1)) + labs(x="", y="") +
	geom_count(show.legend=FALSE) + scale_size_area(limits=c(0, ul)) +
	theme_grey() + theme(legend.key=element_rect('white'))
#con_tds2_33

df4plot <- data.frame(x=imbalances_df2_double_3, y=imbalances_df2_double_4)
con_tds2_34 <- ggplot(df4plot, aes(x, y)) + coord_cartesian(xlim=c(0, 1), ylim=c(0, 1)) + labs(x="", y="") +
	geom_count(show.legend=FALSE) + scale_size_area(limits=c(0, ul)) +
	theme_bw() + theme(legend.key=element_rect('white'), panel.border=element_rect(colour = 'white'))
#con_tds2_34

df4plot <- data.frame(x=imbalances_df2_double_3, y=imbalances_df2_double_5)
con_tds2_35 <- ggplot(df4plot, aes(x, y)) + coord_cartesian(xlim=c(0, 1), ylim=c(0, 1)) + labs(x="", y="") +
	geom_count(show.legend=FALSE) + scale_size_area(limits=c(0, ul)) +
	theme_bw() + theme(legend.key=element_rect('white'), panel.border=element_rect(colour = 'white'))
#con_tds2_35

df4plot <- data.frame(x=imbalances_df2_double_3, y=imbalances_df2_double_6)
con_tds2_36 <- ggplot(df4plot, aes(x, y)) + coord_cartesian(xlim=c(0, 1), ylim=c(0, 1))+ labs(x="1-PKS", y="") +
	geom_count(show.legend=FALSE)  + scale_size_area(limits=c(0, ul)) +
	theme_bw() + theme(legend.key=element_rect('white'), panel.border=element_rect(colour = 'white'))
#con_tds2_36

df4plot <- data.frame(x=imbalances_df2_double_4, y=imbalances_df2_double_4)
con_tds2_44 <- ggplot(df4plot, aes(x, y)) + coord_cartesian(xlim=c(0, 1), ylim=c(0, 1)) + labs(x="", y="") +
	geom_count(show.legend=FALSE) + scale_size_area(limits=c(0, ul)) +
	theme_grey() + theme(legend.key=element_rect('white'))
#con_tds2_44

df4plot <- data.frame(x=imbalances_df2_double_4, y=imbalances_df2_double_5)
con_tds2_45 <- ggplot(df4plot, aes(x, y)) + coord_cartesian(xlim=c(0, 1), ylim=c(0, 1)) + labs(x="", y="") +
	geom_count(show.legend=FALSE) + scale_size_area(limits=c(0, ul)) +
	theme_bw() + theme(legend.key=element_rect('white'), panel.border=element_rect(colour = 'white'))
#con_tds2_45

df4plot <- data.frame(x=imbalances_df2_double_4, y=imbalances_df2_double_6)
con_tds2_46 <- ggplot(df4plot, aes(x, y)) + coord_cartesian(xlim=c(0, 1), ylim=c(0, 1)) + labs(x="Mrdq", y="") +
	geom_count(show.legend=FALSE)+ scale_size_area(limits=c(0, ul)) +
	theme_bw() + theme(legend.key=element_rect('white'), panel.border=element_rect(colour = 'white'))
#con_tds2_46

df4plot <- data.frame(x=imbalances_df2_double_5, y=imbalances_df2_double_5)
con_tds2_55 <- ggplot(df4plot, aes(x, y)) + coord_cartesian(xlim=c(0, 1), ylim=c(0, 1)) + labs(x="", y="") +
	geom_count(show.legend=FALSE) + scale_size_area(limits=c(0, ul)) +
	theme_grey() + theme(legend.key=element_rect('white'))
#con_tds2_55

df4plot <- data.frame(x=imbalances_df2_double_5, y=imbalances_df2_double_6)
con_tds2_56 <- ggplot(df4plot, aes(x, y)) + coord_cartesian(xlim=c(0, 1), ylim=c(0, 1)) + labs(x="AbCDF", y="") +
	geom_count(show.legend=FALSE) + scale_size_area(limits=c(0, ul)) +
	theme_bw() + theme(legend.key=element_rect('white'), panel.border=element_rect(colour = 'white'))
#con_tds2_56

df4plot <- data.frame(x=imbalances_df2_double_6, y=imbalances_df2_double_6)
con_tds2_66 <- ggplot(df4plot, aes(x, y)) + coord_cartesian(xlim=c(0, 1), ylim=c(0, 1)) + labs(x="SKL", y="") +
	geom_count(show.legend=FALSE) + scale_size_area(limits=c(0, ul)) +
	theme_grey() + theme(legend.key=element_rect('white'))
#con_tds2_66

multiplot(
  con_tds2_11, con_tds2_12, con_tds2_13, con_tds2_14, con_tds2_15, con_tds2_16,
  NULL,        con_tds2_22, con_tds2_23, con_tds2_24, con_tds2_25, con_tds2_26,
  NULL,        NULL,        con_tds2_33, con_tds2_34, con_tds2_35, con_tds2_36,
  NULL,        NULL,        NULL,        con_tds2_44, con_tds2_45, con_tds2_46,
  NULL,        NULL,        NULL,        NULL,        con_tds2_55, con_tds2_56,
  NULL,        NULL,        NULL,        NULL,        NULL,        con_tds2_66,
  cols=6)

grid.text(TeX("$\\rho_s = 0.94$"), x = 0.271, y = 0.934)
grid.text(TeX("$0.73$"), x = 0.438, y = 0.934)
grid.text(TeX("$0.76$"), x = 0.605, y = 0.934)
grid.text(TeX("$0.76$"), x = 0.771, y = 0.934)
grid.text(TeX("$0.54$"), x = 0.938, y = 0.934)

grid.text(TeX("$0.80$"), x = 0.438, y = 0.767)
grid.text(TeX("$0.82$"), x = 0.605, y = 0.767)
grid.text(TeX("$0.83$"), x = 0.771, y = 0.767)
grid.text(TeX("$0.58$"), x = 0.938, y = 0.767)

grid.text(TeX("$0.89$"), x = 0.605, y = 0.601)
grid.text(TeX("$0.87$"), x = 0.771, y = 0.601)
grid.text(TeX("$0.79$"), x = 0.938, y = 0.601)

grid.text(TeX("$0.90$"), x = 0.771, y = 0.434)
grid.text(TeX("$0.83$"), x = 0.938, y = 0.434)

grid.text(TeX("$0.82$"), x = 0.938, y = 0.267)

grid.text(TeX("$\\bar{\\rho}_s = 0.75$"), x = 0.125, y = 0.887)
grid.text(TeX("$0.80$"), x = 0.307, y = 0.721)
grid.text(TeX("$0.82$"), x = 0.473, y = 0.554)
grid.text(TeX("$0.84$"), x = 0.640, y = 0.387)
grid.text(TeX("$0.84$"), x = 0.807, y = 0.220)
grid.text(TeX("$0.71$"), x = 0.973, y = 0.054)


### Spearman's rank correlation coefficients
### Codes needs to be adapted and re-run for different pairs of imbalance measures
### Additional code for the mean rank correlation with "competing" imbalance measures...
### ...needs to be adapted and re-run for different imbalance measures

# Between imbalance measures for binary/logical covariate
round(cor(imbalances_df1_logical_1, imbalances_df1_logical_2, method="spearman"), 2)
round(cor(imbalances_df2_logical_1, imbalances_df2_logical_2, method="spearman"), 2)

# Between imbalance measures for categorical covariate
round(cor(imbalances_df1_character_1, imbalances_df1_character_2, method="spearman"), 2)
round(cor(imbalances_df2_character_1, imbalances_df2_character_2, method="spearman"), 2)

round((cor(imbalances_df1_character_1, imbalances_df1_character_2, method="spearman") +
	cor(imbalances_df1_character_1, imbalances_df1_character_3, method="spearman") +
	cor(imbalances_df1_character_1, imbalances_df1_character_4, method="spearman") +
	cor(imbalances_df1_character_1, imbalances_df1_character_5, method="spearman") +
	cor(imbalances_df1_character_1, imbalances_df1_character_6, method="spearman") +
	cor(imbalances_df1_character_1, imbalances_df1_character_7, method="spearman") +
	cor(imbalances_df1_character_1, imbalances_df1_character_8, method="spearman"))/7, 2)
round((cor(imbalances_df2_character_1, imbalances_df2_character_2, method="spearman") +
	cor(imbalances_df2_character_1, imbalances_df2_character_3, method="spearman") +
	cor(imbalances_df2_character_1, imbalances_df2_character_4, method="spearman") +
	cor(imbalances_df2_character_1, imbalances_df2_character_5, method="spearman") +
	cor(imbalances_df2_character_1, imbalances_df2_character_6, method="spearman") +
	cor(imbalances_df2_character_1, imbalances_df2_character_7, method="spearman") +
	cor(imbalances_df2_character_1, imbalances_df2_character_8, method="spearman"))/7, 2)

# Between imbalance measures for integer covariate
round(cor(imbalances_df1_integer_1, imbalances_df1_integer_2, method="spearman"), 2)
round(cor(imbalances_df2_integer_1, imbalances_df2_integer_2, method="spearman"), 2)

# Between imbalance measures for continuous covariate
round(cor(imbalances_df1_double_1, imbalances_df1_double_2, method="spearman"), 2)
round(cor(imbalances_df2_double_1, imbalances_df2_double_2, method="spearman"), 2)

round((cor(imbalances_df1_double_1, imbalances_df1_double_2, method="spearman") +
	cor(imbalances_df1_double_1, imbalances_df1_double_3, method="spearman") +
	cor(imbalances_df1_double_1, imbalances_df1_double_4, method="spearman") +
	cor(imbalances_df1_double_1, imbalances_df1_double_5, method="spearman") +
	cor(imbalances_df1_double_1, imbalances_df1_double_6, method="spearman"))/5, 2)
	round((cor(imbalances_df2_double_1, imbalances_df2_double_2, method="spearman") +
	cor(imbalances_df2_double_1, imbalances_df2_double_3, method="spearman") +
	cor(imbalances_df2_double_1, imbalances_df2_double_4, method="spearman") +
	cor(imbalances_df2_double_1, imbalances_df2_double_5, method="spearman") +
	cor(imbalances_df2_double_1, imbalances_df2_double_6, method="spearman"))/5, 2)
	

### Prepare imbalance data for subsequent polar/radar plots

imbalances_df1_l2c2i2d4 <-
  imbalances_df1_logical_2+imbalances_df1_character_2+imbalances_df1_integer_2+imbalances_df1_double_4
imbalances_df1_lcidt <- data.frame(
  imbalances_df1_logical_2,    # Eucl
  imbalances_df1_character_2,  # Eucl
  imbalances_df1_integer_2,    # Eucl
  imbalances_df1_double_4,     # Mrdq
  imbalances_df1_l2c2i2d4, stringsAsFactors=FALSE)
names(imbalances_df1_lcidt) <- c("bin2", "cat2", "int2", "con4", "tot")

imbalances_df2_l1c1i1d5 <- imbalances_df2_logical_1+imbalances_df2_character_1+imbalances_df2_integer_1+imbalances_df2_double_5
imbalances_df2_lcidt <- data.frame(
  imbalances_df2_logical_1,    # 1-PX2
  imbalances_df2_character_1,  # 1-PX2
  imbalances_df2_integer_1,    # 1-PKS
  imbalances_df2_double_5,     # AbCDF
  imbalances_df2_l1c1i1d5, stringsAsFactors=FALSE)
names(imbalances_df2_lcidt) <- c("bin1", "cat1", "int1", "con5", "tot")


### Generate polar/radar plots of most balanced allocation schemes...
### ...showing imbalance contributions from individual variables
### Comment/uncomment appropriate lines to switch between data frames 1 and 2

library(reshape2)	# used to "melt" the dataframes

schemes <- cbind(paste("scheme", 1:nrow(imbalances_df1_lcidt), sep="-"), imbalances_df1_lcidt)
colnames(schemes)=c("scheme", "binary/\n Eucl", "categorical/Eucl", "integer/\n Eucl", "continuous/Mrdq", "tot") # tot serves for later sorting
#schemes <- cbind(paste("scheme", 1:nrow(imbalances_df2_lcidt), sep="-"), imbalances_df2_lcidt)
#colnames(schemes)=c("scheme", "binary/\n 1-PX2", "categorical/1-PX2", "integer/\n 1-PKS", "continuous/AbCDF", "tot")
#head(schemes)

schemes_sorted <- schemes[order(schemes$tot),]
best_100_schemes <- head(schemes_sorted, n=100) # selects first 100 allocations schemes, i.e. those 100 with the smallest total imbalance
best_10_schemes <- head(schemes_sorted, n=10) # selects first 10 allocations schemes, i.e. those 10 with the smallest total imbalance
#head(best_10_schemes)

schemes_melted <- melt(schemes_sorted[, -ncol(schemes_sorted)], id.vars="scheme")  # uses function melt from package reshape2
best_100_schemes_melted <- melt(best_100_schemes[, -ncol(best_100_schemes)], id.vars="scheme")
best_10_schemes_melted <- melt(best_10_schemes[, -ncol(best_10_schemes)], id.vars="scheme")
#head(best_10_schemes_melted)

bin2cat2int2con4_tds1 <- ggplot(schemes_melted, aes(x=variable, y=value)) +
#bin1cat1int1con5_tds2 <- ggplot(schemes_melted, aes(x=variable, y=value)) +
  geom_polygon(aes(group=scheme, color=scheme), col="grey93", fill=NA, size=1, show.legend=FALSE) +
  geom_polygon(data=best_100_schemes_melted, aes(group=scheme, color=scheme), col="grey70", fill=NA, size=1, show.legend=FALSE) +
  geom_polygon(data=best_10_schemes_melted, aes(group=scheme, color=scheme), col="black", fill=NA, size=1, show.legend=FALSE) +
  geom_hline(yintercept=seq(0, 1, by=0.25), col="grey75", size=0.3, lty=2) +
  coord_polar(theta="x", start=5*pi/4, direction=-1) +
  labs(x = "", y = "") +
  theme_bw() +
  theme(panel.grid=element_blank(), panel.border=element_blank()) +
  theme(axis.text=element_text(size=rel(1.4)))
bin2cat2int2con4_tds1
#bin1cat1int1con5_tds2
