# Supplementary material for: The Shiny Balancer - software and imbalance criteria for optimally balanced treatment allocation in small RCTs and cRCTs
Source: BMC Med Res Methodol. 2018 Oct 16;18:108. doi: 10.1186/s12874-018-0551-5 (PMC6192202; doi:10.1186/s12874-018-0551-5)
Supplement: Supplementary file 1 — app.R Main application source code. helpers.R Definitions of imbalance measures. simulations.R Simulation study code. testdataset1.xlsx Data set 1 as Excel file. testdataset2.xlsx Data set 2 as Excel file. results_bin_tds1.jpg Scatterplots and correlations for binary/logical variable in data set 1. results_bin_tds2.jpg Scatterplots and correlations for binary/logical variable in data set 2. results_cat_tds1.jpg Scatterplots and correlations for categorical variable in data set 1. results_cat_tds2.jpg Scatterplots and correlations for categorical variable in data set 2. results_int_tds1.jpg Scatterplots and correlations for integer variable in data set 1. results_int_tds2.jpg Scatterplots and correlations for integer variable in data set 2. results_con_tds1.jpg Scatterplots and correlations for continuous variable in data set 1. results_con_tds2.jpg Scatterplots and correlations for continuous variable in data set 2. (ZIP 7418 KB) [file 12874_2018_551_MOESM1_ESM.zip › testdataset1R2.xlsx]

## Sheet: Raw data
Unit	Allocation	Var1	Var2	Var3	Var4
U01		FALSE	Cat1	74	26.73
U02		FALSE	Cat2	68	25.95
U03		TRUE	Cat1	51	24.2
U04		FALSE	Cat3	65	26.63
U05		TRUE	Cat1	64	27.99
U06		TRUE	Cat2	64	15.79
U07		TRUE	Cat2	61	38.59
U08		FALSE	Cat1	72	25.96
U09		TRUE	Cat2	53	18.49
U10		TRUE	Cat2	74	9.43
U11		FALSE	Cat3	69	20.29
U12		FALSE	Cat1	74	32
U13		TRUE	Cat2	69	16.9
U14		TRUE	Cat1	60	13.67
