# Supplementary material for: The Shiny Balancer - software and imbalance criteria for optimally balanced treatment allocation in small RCTs and cRCTs
Source: BMC Med Res Methodol. 2018 Oct 16;18:108. doi: 10.1186/s12874-018-0551-5 (PMC6192202; doi:10.1186/s12874-018-0551-5)
Supplement: Supplementary file 1 — app.R Main application source code. helpers.R Definitions of imbalance measures. simulations.R Simulation study code. testdataset1.xlsx Data set 1 as Excel file. testdataset2.xlsx Data set 2 as Excel file. results_bin_tds1.jpg Scatterplots and correlations for binary/logical variable in data set 1. results_bin_tds2.jpg Scatterplots and correlations for binary/logical variable in data set 2. results_cat_tds1.jpg Scatterplots and correlations for categorical variable in data set 1. results_cat_tds2.jpg Scatterplots and correlations for categorical variable in data set 2. results_int_tds1.jpg Scatterplots and correlations for integer variable in data set 1. results_int_tds2.jpg Scatterplots and correlations for integer variable in data set 2. results_con_tds1.jpg Scatterplots and correlations for continuous variable in data set 1. results_con_tds2.jpg Scatterplots and correlations for continuous variable in data set 2. (ZIP 7418 KB) [file 12874_2018_551_MOESM1_ESM.zip › testdataset2R2.xlsx]

## Sheet: Raw data
Unit	Allocation	Var1	Var2	Var3	Var4
U01		TRUE	Cat4	8	1.7
U02		FALSE	Cat1	22	1.7
U03		TRUE	Cat4	53	1.64
U04		FALSE	Cat1	58	1.76
U05		FALSE	Cat1	54	1.81
U06		TRUE	Cat4	87	1.76
U07		FALSE	Cat3	82	1.78
U08		TRUE	Cat3	78	1.8
U09		TRUE	Cat2	1	1.79
U10		FALSE	Cat4	43	1.84
U11		TRUE	Cat4	11	1.74
U12		FALSE	Cat3	81	1.81
U13		TRUE	Cat3	74	1.71
U14		FALSE	Cat4	47	1.71
U15		TRUE	Cat2	36	1.73
